# Supplementary material for: Visualizing Data Interoperability for Food Systems Sustainability Research—From Spider Webs to Neural Networks
Source: Curr Dev Nutr. 2023 Sep 29;7(11):102006. doi: 10.1016/j.cdnut.2023.102006 (PMC10616130; doi:10.1016/j.cdnut.2023.102006)
Supplement: Multimedia component2 [file mmc2.xlsx]

## Sheet: Data Sources
Perspective: Visualizing data interoperability for food systems sustainability research—from spider webs to neural networks E. Jennings-Dobbs et al.
Index	Data Source	Acronym	Plot_Name	Data Category	Years	Content	Coverage	File Formats	Hosting Institution	Crosswalks	Citation	Source	URL
1	Nutri-Score		NutriScore	Nutrient Profiling	2017	System of five colors and five corresponding letters which establishes a score according to nutritional quality	NA	PDF	NA		The Nutri-Score: A science-based front-of-pack nutrition label [Internet]. International Agency for Research on Cancer. Helping consumers make healthier food choices. 2021 Sep [cited 2023 Apr 18]. Available from: https://www.iarc.who.int/wp-content/uploads/2021/09/IARC_Evidence_Summary_Brief_2.pdf	Landscape	https://www.iarc.who.int/wp-content/uploads/2021/09/IARC_Evidence_Summary_Brief_2.pdf
2	Nutrient-Rich Food Index (NRF)	NRF	NRF	Nutrient Profiling	2010	Sum of %dv for protein, fiber, vit A, vit C, vit E, calcium, iron, magnesium, and potassium) minus sum of %DV for saturated fat, added sugar, and sodium)	NA	PDF	NA		Drewnowski A. The nutrient rich foods index helps to identify healthy, affordable foods. Am J Clin Nutr [Internet]. 2010 Apr [cited 2023 Apr 18];91(4):1905S–1101S. Available from: https://www.sciencedirect.com/science/article/pii/S0002916523017847?via%3Dihub	Landscape	https://www.sciencedirect.com/science/article/pii/S0002916523017847?via%3Dihub
8	Healthy Eating Index (HEI)	HEI	HEI	Diet Quality Metrics	1995	Measure of diet quality used to assess how well a set of foods aligns with key recommendations of the Dietary Guidelines for Americans	NA	PDF	NA	DGA, FPED, DHQ Nutrient and Food Group Database, Diet*Calc, NASR FFQ, NDSR	The Healthy Eating Index [Internet]. Center for Nutrition Policy and Promotion. 1995 Oct [cited 2023 Apr 18]. Available from: https://fns-prod.azureedge.us/sites/default/files/healthy_eating_index/HEI89-90report.pdf	Landscape	https://fns-prod.azureedge.us/sites/default/files/healthy_eating_index/HEI89-90report.pdf
9	Alternative Healthy Eating Index (AHEI)	AHEI	AHEI	Diet Quality Metrics	2006	Adaptation of the HEI intended to assess risk of major chronic disease	NA	PDF	NA	DGA, FPED	McCullough ML, Willett WC. Evaluating adherence to recommended diets in adults: the Alternate Healthy Eating Index. Public Health Nutr [Internet]. 2006 Jan 2 [cited 2023 Apr 18];9(1a):152–157. Available from: https://doi.org/10.1079/phn2005938	Landscape	https://doi.org/10.1079/phn2005938
10	Food Patterns Equivalents Database (FPED) and Food Patterns Equivalents Ingredients Database (FPID)	FPED	FPED	Food Composition	1999-2018	Conversion factors to estimate foods groups from FNDDS foods	37 measures	MS Excel, MS Access, SAS	U.S. Department of Agriculture, Agricultural Research Service, Food Surveys Research Group	FNDDS, MPED, WWEIA, AHEI, ASA24, HEI, LAFA, NutritionQuest, SuperTracker, Thrifty Food Plan	Food Surveys Research Group: Beltsville, MD [Internet]. Beltsville: U.S. Department of Agriculture, Agricultural Research Service; [cited 2023 Apr 18]. Available from: http://www.ars.usda.gov/nea/bhnrc/fsrg	Landscape	https://www.ars.usda.gov/nea/bhnrc/fsrg
11	Australian Guide to Healthy Eating (AGHE)	AGHE	AGHE	Dietary Guidelines	2003	Food selection guide which visually represents the proportion of the five food groups recommended for consumption each day	5 food groups	PDF	Australian Government National Health and Medical Research Council, Department of Health and Aging	ADG	Australian guide to healthy eating [Internet]. Australian Government National Health and Medical Research Council and Departmant of Health and Ageing; [cited 2023 Apr 18]. Available from: https://www.eatforhealth.gov.au/guidelines/australian-guide-healthy-eating	Landscape	https://www.eatforhealth.gov.au/guidelines/australian-guide-healthy-eating
12	Australian Dietary Guidelines (ADG)	ADG	ADG	Dietary Guidelines	2003-2013	Guidelines designed to provide information to assist decision-making based on the best available evidence	NA	PDF	Australian Government National Health and Medical Research Council, Department of Health and Aging	AGHE	About the Australian dietary guidelines [Internet]. Australian Government National Health and Medical Research Council and Departmant of Health and Ageing; [cited 2023 Apr 18]. Available from: https://www.eatforhealth.gov.au/guidelines/about-australian-dietary-guidelines	Landscape	https://www.eatforhealth.gov.au/guidelines/about-australian-dietary-guidelines
13	Thrifty Food Plan		TFP	Prices & Expenditures	1999-2021	Estimated average cost of foods; estimated prices of FNDDS foods provided as supplemental in 2021	~3000 foods	MS Excel	U.S. Department of Agriculture, Food and Nutrition Service	FNDDS, FPED	USDA Food Plans: Cost of Food [Internet]. U.S. Department of Agriculture, Food and Nutrition Service; [updated 2021 Aug 16; cited 2023 Apr 20]. Available from: https://www.fns.usda.gov/cnpp/usda-food-plans-cost-food-reports	Landscape	https://fns.usda.gov/TFP
14	Dietary Guidelines for Americans (DGA)	DGA	DGA	Dietary Guidelines	1980-2025	Advice on what to eat and drink to meet nutrient needs, promote health, and prevent disease	NA	PDF	U.S. Department of Agriculture,U.S. Department of Health and Human Services	AHEI, HEI, MPED, MyNutriCart, MyPlate, MyPyramid, SuperTracker	Dietary Guidelines for Americans [Internet]. U.S. Department of Agriculture and U.S. Department of Health and Human Services; [cited 2023 Apr 18]. Available from: DietaryGuidelines.gov	Landscape	DietaryGuidelines.gov
15	Dietary Reference Intakes (DRIs)	DRI	DRI	Dietary Guidelines	1997-2019	Essential guide to nutrient requirements	~50 measures	Paperbook, Ebook, PDF	National Academies of Sciences, Engineering, and Medicine; Health and Medicine Division; Food and Nutrition Board		Dietary Reference Intakes for sodium and potassium [Internet]. The National Academies of Sciences, Engineering and Medicine. 2019 [cited 2023 Apr 18]. Available from: https://nap.nationalacademies.org/catalog/25353/dietary-reference-intakes-for-sodium-and-potassium	Landscape	https://nap.nationalacademies.org/catalog/25353/dietary-reference-intakes-for-sodium-and-potassium
16	Pyramid Servings Database (PSDB)	PSDB	PSDB	Food Composition	1995	Number of servings from each food group per 100 gm of each food reported in NHANES III	~4542 foods	SAS	U.S. Department of Agriculture, Agricultural Research Service, Food Surveys Research Group	CSFII, NHANES	Pyramid Servings Database (PSDB) for NHANES III [Internet]. National Cancer Institute Division of Cancer Control & Population Sciences; [updated 2021 Dec 14; cited 2023 Apr 18]. Available from: https://epi.grants.cancer.gov/pyramid/#:~:text=The%20Pyramid%20Servings%20Database%20(PSDB,food%20reported%20in%20the%20CSFII.	Landscape	https://epi.grants.cancer.gov/pyramid/#:~:text=The%20Pyramid%20Servings%20Database%20(PSDB,food%20reported%20in%20the%20CSFII.
17	Men's Lifestyle Validation Study (MLVS)	MLVS	MLVS	Dietary Intakes	Available upon request	Validity of diet and activity measures in men	NA	Unknown	Harvard T.H. Chan School of Public Health Nutrition Department	Harvard T.H. Chan School of Public Health Nutrition Department's Food Composition Table	Harnack LJ. Men's Lifestyle Validation Study (Validity of Diet and Activity Measured in Men) [Internet]. University of Minnesota; [cited 2023 Apr 18]. Available from: https://experts.umn.edu/en/projects/mens-lifestyle-validation-study-validity-of-diet-and-activity-mea-2	Landscape	https://experts.umn.edu/en/projects/mens-lifestyle-validation-study-validity-of-diet-and-activity-mea-2
18	Nurses' Health Study (NHS)	NHS	NHS	Dietary Intakes	Available upon request	Data on major chronic diseases, diet, physical activity, and adiposity in women	NA	Unknown	Harvard T.H. Chan School of Public Health, Nutrition Department	Harvard T.H. Chan School of Public Health Nutrition Department's Food Composition Table	Nurses' Health Study [Internet]. Boston: Brigham and Women's Hospital, Harvard Medical School and Harvard T.H Chan School of Public Health; [cited 2023 Apr 18]. Available from: https://nurseshealthstudy.org/researchers	Landscape	https://nurseshealthstudy.org/researchers
19	National Diet and Nutrition Survey (NDNS)	NDNS	NDNS	Dietary Intakes	2008-2022	Quantitative information on the food consumption, nutrient intake and nutritional status of the general population aged 1.5 years and over living in private households in the UK	NA	PDF	Public Health England (PHE)	CoFID, McCance and Widdowson’s The Composition of Foods	National Diet and Nutrition Survey [Internet]. Public Health England; 2016 Sept 9 [updated 2021 Sep 22; cited 2023 Apr 18]. Available from: https://www.gov.uk/government/collections/national-diet-and-nutrition-survey	Landscape	https://www.gov.uk/government/collections/national-diet-and-nutrition-survey
20	National Health and Nutrition Examination Survey (NHANES)	NHANES	NHANES	Dietary Intakes	1971–1975, 1976–1980,1982–1984, 1988–1994,1999–2018 (continuous)	Dietary data, health behaviors, anthropometric measurements, laboratory tests, and demographics	NA	SAS	U.S. Department of Health and Human Services, Centers for Disease Control and Prevention, National Center for Health Statistics	CSFII, DSID, DSLD, FNDDS, dataFIELD, FCID, FICRCD, MPED, NET, NutritionQuest, PSDB, Purchase-to-Plate Price Tool, TDS, WWEIA, P-MetDB, Database of Flavonoid Values for USDA Food Codes	National Health and Nutrition Examination Survey [Internet]. Centers for Disease Control and Prevention; [cited 2023 Apr 20]. Available from: https://www.cdc.gov/nchs/nhanes/	Landscape	https://www.cdc.gov/nchs/nhanes/
21	Health Professionals Follow-up Study (HPFS)	HPFS	HPFS	Dietary Intakes	Available upon request	Men’s health relating nutritional factors to the incidence of serious illnesses, such as cancer, heart disease, and other vascular diseases	NA	Unknown	Harvard T.H. Chan School of Public Health	Harvard T.H. Chan School of Public Health Nutrition Department's Food Composition Table	Health Professionals Follow-up Study [Internet]. Boston: Harvard T.H Chan School of Public Health; [cited 2023 Apr 18]. Available from: https://sites.sph.harvard.edu/hpfs/about-the-study/	Landscape	https://sites.sph.harvard.edu/hpfs/about-the-study/
22	The Continuing Survey of Food Intake by Individuals (CSFII)	CSFII	CSFII	Dietary Intakes	1985-1998	Historical dietary surveys and food consumption data	NA	SAS	U.S. Department of Agriculture, Agricultural Research Service	DHKS, NHANES, PSDB, NutritionQuest	USDA Nationwide Food Survery, 1935-1998 [Internet]. Beltsville: U.S. Department of Agriculture, Agricultural Research Service; [updated 2021 Jan 6; cited 2023 Apr 18]. Available from: https://www.ars.usda.gov/northeast-area/beltsville-md-bhnrc/beltsville-human-nutrition-research-center/food-surveys-research-group/docs/past-surveys/	Landscape	https://www.ars.usda.gov/northeast-area/beltsville-md-bhnrc/beltsville-human-nutrition-research-center/food-surveys-research-group/docs/past-surveys/
23	What We Eat in America (WWEIA)	WWEIA	WWEIA	Dietary Intakes	2001-2018	The dietary intake interview component of NHANES	64 measures	PDF	U.S. Department of Agriculture, Agricultural Research Service, Beltsville Human Nutrition Research Center, Food Surveys Research Group	FNDDS, NHANES, FCID, FICRCD, FPED, MPED, TDS, Database of Flavonoid Values for USDA Food Codes	What We Eat In America (WWEIA) Database [Internet]. Food Surveys Research Group; 2015 Apr 23 [updated 2023 Mar 17; cited 2023 Apr 20]. Available from: https://data.nal.usda.gov/dataset/what-we-eat-america-wweia-database	Landscape	https://data.nal.usda.gov/dataset/what-we-eat-america-wweia-database
24	China Health and Nutrition Survey (CHNS)	CHNS	CHNS	Dietary Intakes	1989-2019	Health behaviors, demographics, economic data, social factors, and nutrition status of chinese citizens	NA	SAS	Carolina Population Center at the University of North Carolina at Chapel Hill	Chinese Food Composition Table (FCT)	China Health and Nutrition Survey [Internet]. Chapel Hill: UNC Carolina Population Center; [cited 2023 Apr 18]. Available from: https://www.cpc.unc.edu/projects/china	Landscape	https://www.cpc.unc.edu/projects/china
25	National Eating Trends® (NET®)	NET	NET	Dietary Intakes	Purchase Required	Consumer data on diet-related behavior	NA	Unknown	The NPD Group	NHANES	The NPD Group [Internet]. [cited 2023 Apr 18]. Available from: https://www.npd.com/industry-expertise/food-and-beverage/	Landscape	https://www.npd.com/industry-expertise/food-and-beverage/
26	Health ABC		Health ABC	Dietary Intakes	1997-2013	Change in body composition, including weight-related conditions, other age-related conditions, and behavioral and physiologic determinants are complex and interactive, resulting both in changing body composition and declines in health	NA	PDF	National Institute on Aging		Introducing the Health ABC Study: The dynamics of health, aging, and body composition [Internet]. National Institute on Aging; [cited 2023 Apr 18]. Available from: https://healthabc.nia.nih.gov/	Landscape	https://healthabc.nia.nih.gov/
27	EFSA Comprehensive European Food Consumption Database		EFSA	Dietary Intakes	2011-2023	Dietary surveys and food consumption data for countries in the European Union (EU)	1,500+ food groups	CSV, MS Excel, PDF	European Food Safety Authority	FoodEx2, Frida	European Food Safety Authority: Food consumption data [Internet]. EFSA; 2022 Dec 15 [cited 2023 Apr 18]. Available from: https://www.efsa.europa.eu/en/data-report/food-consumption-data#the-efsa-comprehensive-european-food-consumption-database	Landscape	https://www.efsa.europa.eu/en/data-report/food-consumption-data#the-efsa-comprehensive-european-food-consumption-database
28	Dutch National Food Consumption Survey (DNFCS)	DNFCS	DNFCS	Dietary Intakes	1987-2016	Consumption of foods, intake of macro- and micro-nutrients, and of potential harmful chemical substances, and the development of food and nutrition trends	NA	CSV, MS Excel	National Institute for Public Health and the Environment, Ministry of Health Welfare and Sport (RIVM)	NEVO, Portie-online	Dutch National Food Consumption Survey [Internet]. Rijksinstituut voor Volksgezondheid en Milieu; [updated 2023 Feb 9; cited 2023 Apr 18]. Available from: https://www.rivm.nl/node/56111. Dutch.	Landscape	https://www.rivm.nl/node/56111. Dutch.
29	NutriNet-Santé		NutriNet-Santé	Dietary Intakes	Available upon request	Questionnares on food, health, Anthropometric measures, physical activity, socio-demographic and lifestyle factors	>3,500 foods	Unknown	University of Paris		Hercberg S, Castetbon K, Czernichow S, Malon Al, Mejean C, Kesse E, Touvier M, Galan P. The Nutrinet-Santé Study: a web-based prospective study on the relationship between nutrition and health and determinants of dietary patterns and nutritional status. BMC Public Health [Internet]. 2010 May 11 [cited 2023 Apr 18];10(1). Available from: https://doi.org/10.1186/1471-2458-10-242	Landscape	https://doi.org/10.1186/1471-2458-10-242
30	Women’s Health Initiative (WHI) Food Frequency Questionnaire (FFQ)	WHI	WHI	Dietary Intakes	Available upon request	FFQ intended to assess group-level and individual-level intakes of selected nutrients	Unknown	PDF	National Heart, Lung, and Blood Institute (NHLBI)	MPED	Data Dictionaries [Internet]. Women's Health Initiative; [cited 2023 Apr 18]. Available from: https://www.whi.org/datasets	Landscape	https://www.whi.org/datasets
31	Nutrition Assessment shared resource (NASR) Food Frequency Questionnare	NASR	NASR FFQ	Dietary Intakes	Purchase required	125 line FFQ reporting the frequency of consumption and portion size over a defined period of time	Unknown	PDF	Nutrition Coordinating Center, University of Minnesota	Fred Hutch Glycemic Index Database, HEI, NDSR	Nutrition Assessment [Internet]. Fred Hutch Cancer Center; [updated 2023 Feb 13; cited 2023 Apr 20]. Available from: https://www.fredhutch.org/en/research/divisions/public-health-sciences-division/research/nutrition-assessment.html	Landscape	https://www.fredhutch.org/en/research/divisions/public-health-sciences-division/research/nutrition-assessment.html
32	Harvard Willett Food Frequency Questionnaire		Harvard FFQ	Dietary Intakes	2015	Self-administered questionnaire to assess intake of various nutrients	Unknown	PDF	Harvard T. H. Chan School of Public Health, Department of Nutrition	Harvard T.H. Chan School of Public Health Nutrition Department's Food Composition Table	Al-Shaar L, Yuan C, Rosner B, Dean SB, Ivey KL, Clowry CM, Sampson LA, Barnett JB, Rood J, Harnack LJ, Block J, Manson JE, Stampfer MJ, Willett WC, Rimm EB. Reproducibility and validity of a semi-quantitative food frequency questionnaire in men assessed by multiple methods. Am J Epidemiology [Internet]. 2020 Dec 22 [cited 2023 Apr 18];190(60):1122-1132. Available from: https://doi.org/10.1093/aje…	Landscape	https://doi.org/10.1093/aje/kwaa280
33	FoodWorks		FoodWorks	Research Applications	Purchase required	Full-featured software is designed for use by professionals	~40,000 foods, 113 measures	Windows EXE, SAS, SPSS, MS Excel	The Nutrition Company	CNF, FNDDS, SR	About FoodWorks [Internet]. The Nutrition Company; [cited 2023 Apr 18]. Available from: http://www.nutritionco.com/foodworks.htm	Landscape	https://www.nutritionco.com/foodworks.htm
35	ESHA’s Food Processor® Nutrition Analysis		ESHA	Research Applications	Purchase required	Tool to analyze menus, diets, foods, recipes, and even fitness needs of their clients	~146,000 foods, 172 measures	RTF, PDF, CSV, MS Excel	ESHA Research	FDC, FNDDS, MyPlate, SR	Food Processor Nutrition Analysis Software [Internet]. ESHA Research; [cited 2023 Apr 18]. Available from: https://esha.com/products/food-processor/	Landscape	https://esha.com/products/food-processor/
37	NutritionQuest		NutritionQuest	Research Applications	Purchase required	official source of the Block Food Frequency Questionnaire and a suite of other validated, dietary and physical activity questionnaires	Unknown	Unknown	NutritionQuest	CSFII, FNDDS, FPED, NHANES, SR	Assessment and Analysis Services [Internet]. NutritionQuest; [cited 2023 Apr 18]. Available from: https://www.nutritionquest.com/assessment/	Landscape	https://www.nutritionquest.com/assessment/
38	FoodSwitch		FoodSwitch	Consumer Applications	2017-2022	Provides simple health information on a scanned product and suggests healthier alternatives to 'switch' to	Unknown	Mobile Application	Georgia Institute for Global Health	‘Health Star Rating’ (HSR) front-of-pack labelling system, MTL	FoodSwitch [Internet]. Newtown: The George Institute for Global Health; [cited 2023 Apr 18]. Available from: https://www.georgeinstitute.org/projects/foodswitch	Landscape	https://www.georgeinstitute.org/projects/foodswitch
39	PCN Pro 1.0©		PCN Pro	Research Applications	2013	Computer software for analysis of nutritional intake and body composition	800 foods, 35 measures	Windows EXE	University of Barcelona	Spanish Food Composition Table	Programari de càlcul nutricional PCN Pro 1.0 [Internet]. Barcelona: Bosch i Gimpera Universitat de Barcelona; [cited 2023 Apr 18]. Available from: http://www.fbg.ub.edu/en/what-we-do/technologies-materials-and-licences/technologies-for-licencing/programari-calcul-nutricional-pcn-pro-1-0/. Catalan.	Landscape	https://www.fbg.ub.edu/en/what-we-do/technologies-materials-and-licences/technologies-for-licencing/programari-calcul-nutricional-pcn-pro-1-0/. Catalan.
40	Diet*Calc		Diet*Calc	Research Applications	2012-2014	PC software that can be used to analyze Diet History Questionnaire II (DHQ) and Canadian DHQ II data	Unknown	TXT, Windows EXE	NIH, NCI	DHQ Nutrient Database, DHQ, HEI, DHQ Nutrient and Food Group Database	Diet History Questionairre II (DHQ II): Diet*Calc Software [Internet]. National Cancer Institute Division of Cancer Control & Populaion Sciences; [updated 2023 Mar 13; cited 2023 Apr 18]. Available from: https://epi.grants.cancer.gov/dhq2/dietcalc/	Landscape	https://epi.grants.cancer.gov/dhq2/dietcalc/
41	MyFitnessPal		MyFitnessPal	Consumer Applications	2005-2022	Food and excercise logging, calorie and nutrient breakdowns, serving size comparisons	~300,000,000 foods	Mobile Application	MyFitnessPal, Inc.	Apple HealthKit, FitBit, Garmin, MapMyRun, Samsung Health	MyFitnessPal [Internet]. MyFitnessPal, Inc.; [cited 2023 Apr 18]. Available from: https://www.myfitnesspal.com/	Landscape	https://www.myfitnesspal.com/
42	Nutritics		Nutritics	Research Applications	Purchase required	Software using food data to manage recipes, create labels, plan meals, publish menus and measure environmental impact	~750,000 foods, up to 300 measures	MS Excel, PDF	Nutritics	AUSNUT, BLS, CNF, Frida, NNR, SR	Nutritics [Internet]. Nutritics; [cited 2023 Apr 18]. Available from www.nutritics.com	Landscape	www.nutritics.com
43	FoodFlip©		FoodFlip	Consumer Applications	2016-2022	Nutrition app designed to better inform the consumer, on easy to understand nutritional information of foods and beverages	Unknown	Mobile Application	University of Toronto	FLIP, Health Star Rating (HSR), MTL	FoodFlip: Testing the Effectiveness of a Food Information App to Promote the Selection of Healthier Foods [Internet]. U.S. National Library of Medicine; 2016 Jun 28 [updated 2020 Nov 9; cited 2023 Apr 18]. Available from: https://clinicaltrials.gov/ct2/show/NCT02814604	Landscape	https://clinicaltrials.gov/ct2/show/NCT02814604
44	SCREEN © (Seniors in the Community: Risk Evaluation for Eating and Nutrition)	SCREEN	SCREEN	Research Applications	1999-2020	Nutrition screening tool for community-dwelling older adults	Unknown	PDF	University of Waterloo Research Institute for Aging		Older Adults Nutrition Screening [Internet]. WordPress; [cited 2023 Apr 18]. Available from: https://olderadultnutritionscreening.com/faq/	Landscape	https://olderadultnutritionscreening.com/faq/
45	Nutrition Data System for Research (NDSR)	NDSR	NDSR	Research Applications	Purchase required	Dietary analysis software application widely used for the collection and coding of 24-hour dietary recalls and the analysis of food records, menus, and recipes	~19,500 foods, 175 measures	Unknown	University of Minnesota Nutrition Coordinating Center	HEI, DHQ Nutrient and Food Group Database, Fred Hutch Glycemic Index Database, NASR FFQ, NCC Food and Nutrient Database	NDSR Software [Internet]. Minneapolis: University of Minnesota; [cited 2023 Apr 18]. Available from: http://www.ncc.umn.edu/products/	Landscape	https://www.ncc.umn.edu/products/
48	Oxford WebQ		Oxford WebQ	Research Applications	Available upon request	Validated web-based 24 hour dietary assessment tool developed for repeated administration in large prospective studies	~206 foods, ~32 beverages	Unknown	University of Oxford, Oxford Public Health Cancer Epidemiology Unit	CoFID	Liu B, Young H, Crowe FL, Benson VS, Spencer EA, Key TJ, Appleby PN, Beral V. Development and evaluation of the Oxford WebQ, a low-cost, web-based method for assessment of previous 24 h dietary intakes in large-scale prospective studies. Public Health Nutr [Internet]. 2011 Jun 1 [cited 2023 Apr 18];14(11):1998-2005. Available from: https://doi.org/10.1017/s1368980011000942	Landscape	https://doi.org/10.1017/s1368980011000942
49	Automated Self-Administered 24-Hour (ASA24®) Dietary Assessment Tool	ASA24	ASA24	Research Applications	2009-2021 (new release every 2 years)	Automatically coded, self-administered 24-hour diet recalls and/or single or multi-day food records, also known as food diaries	65 measures, 35 food groups	MS Excel, CSV	NIH, NCI	FNDDS, FPED, MPED	Automated Self-Administered 24-Hour (ASA24®) Dietary Assessment Tool [Internet]. National Cancer Institute Devision of Cancer Control and Population Sciences; [updated 2023 Mar 27; cited 2023 Apr 18]. Available from: https://epi.grants.cancer.gov/asa24/	Landscape	https://epi.grants.cancer.gov/asa24/
52	MyNutriCart		MyNutriCart	Consumer Applications	Privately owned	Tool to translate recommendations into a practical grocery list that meet the needs of a family within a budget	Unknown	Unknown	School of Public Health of the University of Puerto Rico	DGA	López D, Torres M, Vélez J, Grullon J, Negrón E, Pérez CM, Palacios C. Development and evaluation of a nutritional smartphone application for making smart and healthy choices in grocery shopping. Healthc Inform Res [Internet]. 2017 Jan 31 [cited 2023 Apr 18];23(1):16-24. Available from: https://doi.org/10.4258/hir.2017.23.1.16	Landscape	https://doi.org/10.4258/hir.2017.23.1.16
53	Australian Food, Supplement and Nutrient Database (AUSNUT)	AUSNUT	AUSNUT	Food Composition	2007-2014	Enables food, dietary supplement and nutrient intake estimates to be made from the 2011‒13 Australian Health Survey (AHS)	5740 foods, 53 measures, 2,163 dietary supplements	MS Excel	Food Standards Australia and New Zealand	AHS, ACFD, AusFoods, Nutritics	AUSNUT 2011-2013 [Internet]. Food Standards Australia & New Zealand; [updated 2020 Nov 13; cited 2023 Apr 18]. Available from: https://www.foodstandards.gov.au/science/monitoringnutrients/ausnut/pages/default.aspx	Landscape	https://www.foodstandards.gov.au/science/monitoringnutrients/ausnut/pages/default.aspx
54	HPB Food Composition System Singapore (FOCOS)	FOCOS	FOCOS	Food Composition	2011	Nutrient composition of basic ingredients and common local foods in Singapore	~3719 foods	Unknown	Singapore Government, Health Promotion Board		Health Promotion Board. [Internet]. Singapore: Health Promotion Board; [updated 2017 Mar 10; cited 2023 Apr 18]. Available from: https://hpb.gov.sg/healthy-living/food-beverage/tools	Landscape	https://hpb.gov.sg/healthy-living/food-beverage/tools
55	Food and Nutrient Database for Dietary Studies (FNDDS)	FNDDS	FNDDS	Food Composition	2001-2018	Coding structure, food composition and recipes for NHANES foods	9 food categories, 65 subcategories; 7083 foods, 65 measures	SAS, MS Access, MS Excel, CSV, JSON	USDA, ARS, Food Surveys Research Group	FPED, MPED, NHANES, SR, ASA24, CNF, CNPP Prices Database, DHQ Nutrient and Food Group Database, ESHA, FDC, FoodWorks, NutritionQuest, Purchase-to-Plate Price Tool, SuperTracker, Thrifty Food Plan, WWEIA, Database of Flavonoid Values for USDA Food Codes	Food Surveys Research Group: Beltsville, MD [Internet]. Beltsville: U.S. Department of Agriculture, Agricultural Research Service; [cited 2023 Apr 18]. Available from: https://www.ars.usda.gov/nea/bhnrc/fsrg	Landscape	https://www.ars.usda.gov/nea/bhnrc/fsrg
56	Frida Food Data		Frida	Food Composition	2001-2022	The Norwegian Food Institute's public food database, with data on food	~1250 foods, 206 measures	MS Excel	National Food Institute, Technical University of Denmark, Research Group for Nutrition, Sustainability and Health Promotion	EFSA, EuroFIR, FoodEx2, Nutritics	Frida [Internet]. DTU Fødevareinstituttet, Forskningsgruppen for ernæring, bæredygtighed og sundhedsfremme [DTU Food Institute, Research Group for Nutrition, Sustainability and Health Promotion]; 2022 [cited 2023 Apr 18]. Available from: http://frida.fooddata.dk. Danish.	Landscape	https://frida.fooddata.dk. Danish.
58	Sustainable Micronutrient Interventions to Control Deficiencies and Improve Nutritional Status and General Health in Asia (SMILING)	SMILING	SMILING	Food Composition	2013	Updated high quality FCT for each South-East Asia (SEA) country	~30 measures	MS Excel	European Comission, 7th Framework Programme		Sustainable Micronutrient Interventions to Control Deficiencies and Improve Nutritional Status and General Health in Asia [Internet]. European Commission; [updated 2022 Nov 22; cited 2023 Apr 18]. Available from: http://www.nutrition-smiling.eu/content/view/full/48718	Landscape	https://www.nutrition-smiling.eu/content/view/full/48718
59	Spanish Food Composition Tables		ESP FCT	Food Composition	Unknown	Data on the composition of foods commonly consumed in Spain	Unknown	Paperback, CD-ROM	University of Barcelona and University of Granada		Mataix-Solera J, Manas M, Llopis J, Martinez E. Tablas de Composición de Alimentos. Servicio de Publicaciones Universidad de Granada [Internet]. 1993 Jan [cited 2023 Apr 18]. Available from: https://www.researchgate.net/publication/315459671_Tablas_de_Composicion_de_Alimentos. Spanish.	Landscape	https://www.researchgate.net/publication/315459671_Tablas_de_Composicion_de_Alimentos. Spanish.
60	Tabla de Composición de Alimentos de Centro América		CAM FCT	Food Composition	2012	Composition of foods for the countries of the region of Latin America and the Caribbean in general	1,448 foods, 28 measures, 22 food groups	PDF	The Institute of Nutrition of Central America and Panama (INCAP)		Tabla De Composicion de Alimentos de Centroamerica [Internet]. Instituto de Nutricion de Centro America Y Panama, Organizacion Panamericana de la Salud; [cited 2023 Apr 18]. Available from: http://www.incap.int/mesocaribefoods/dmdocuments/TablaCAlimentos.pdf. Spanish.	Landscape	http://www.incap.int/mesocaribefoods/dmdocuments/TablaCAlimentos.pdf
61	Tanzania Food Composition Tables		TZA FCT	Food Composition	2008	National comprehensive food database	~400 foods, 47 measures, 17 food groups	PDF, MS Excel	Muhimbili University of Health and Allied Sciences (MUHAS)		Tanzania Food Composition Tables [Internet]. Muhimbili University of Health and Allied Sciences, Tanzania Food and Nutrition Centre and Harvard School of Public Health (HSPH); 2008 Nov [cited 2023 Apr 18]. Available from: https://cdn1.sph.harvard.edu/wp-content/uploads/sites/30/2012/10/tanzania-food-composition-tables.pdf	Landscape	https://cdn1.sph.harvard.edu/wp-content/uploads/sites/30/2012/10/tanzania-food-composition-tables.pdf
63	The Dutch Food Composition Database (NEVO)	NEVO	NEVO	Food Composition	1988-2021	Data on the composition of foods commonly consumed in the Netherlands	~2207 foods, ~130 measures	MS Excel, CSV	National Institute for Public Health and the Environment, Ministry of Health, Welfare and Sport	EuroFIR, NES, DNFCS, LanguaL, Portie-online	Dutch Food Composition Data (NEVO) [Internet]. National Institute for Public Health and the Environment; [cited 2023 Apr 18]. Available from: https://www.rivm.nl/en/dutch-food-composition-database#:~:text=The%20Dutch%20Food%20Composition%20Database,on%20the%20composition%20of%20foods.&text=In%20this%20topic-,The%20Dutch%20Food%20Composition%20Database%20(NEVO)%20contains%20data%20on%20the,part%20…	Landscape	https://www.rivm.nl/en/dutch-food-composition-database#:~:text=The%20Dutch%20Food%20Composition%20Database,on%20the%20composition%20of%20foods.&text=In%20this%20topic-,The%20Dutch%20Food%20Composition%20Database%20(NEVO)%20contains%20data%20on%20the,part%20of%20the%20Dutch%20population.
64	The Spanish Food Composition Database (BEDCA)	BEDCA	BEDCA	Food Composition	2006 - 2007	Data on the composition of foods commonly consumed in Spain	~968 foods, ~55 measures	Unknown	Spanish Agency for Food Safety and Nutrition (AESAN) of the Ministry of Health, Social Services and Equality	EuroFIR	Base de Datos Espanola de Composicion de Alimentos [Internet]. BEDCA & Agencia Espanola de Seguridad Alimentaria; [cited 2023 Apr 18]. Available from: https://www.bedca.net/bdpub/index_en.php. Spanish.	Landscape	https://www.bedca.net/bdpub/index_en.php. Spanish.
65	Branded Food Products Database		USDA Branded	Food Composition	2016-2018	Nutrient composition of branded foods and private label data provided by the food industry	~240,000 foods	CSV, MS Access, JSON	USDA, ARS, Beltsville Human Nutrition Research Center, Nutrient Data Laboratory	FDC	Kretser A, Murphy D, Starke-Reed P. A partnership for public health: USDA branded food products database. J Food Compos Anal [Internet]. 2017 Dec [cited 2023 Apr 18];64:10-12. Available from: https://doi.org/10.1016/j.jfca.2017.07.019	Landscape	https://doi.org/10.1016/j.jfca.2017.07.019
66	Database for the Flavonoid Content of Selected Foods		USDA Flav	Food Composition	2003-2018	Analytical data for flavanoids in foods and ingredients	506 foods	MS Access, PDF	USDA, ARS, Beltsville Human Nutrition Research Center, Nutrient Data Laboratory	FDC, SR	USDA Database for the Flavonoid Content of Selected Foods, Release 3.3 (March 2018) [Internet]. Nutrient Data Laboratory, Beltsville Human Nutrition Research Center, ARS, USDA; 2022 Jun 14 [cited 2023 Apr 18]. Available from: https://data.nal.usda.gov/dataset/usda-database-flavonoid-content-selected-foods-release-33-march-2018. Accessed 2022-08-08.	Landscape	https://data.nal.usda.gov/dataset/usda-database-flavonoid-content-selected-foods-release-33-march-2018. Accessed 2022-08-08.
67	Database for the Isoflavone Content of Selected Foods		USDA Isoflav	Food Composition	1999-2015	Analytical data for isoflavones in foods and ingredients	560 foods, 4 measures	MS Access, PDF	USDA, ARS, Beltsville Human Nutrition Research Center, Nutrient Data Laboratory	FDC, SR	USDA Database for the Isoflavone Content of Selected Foods, Release 2.1 (November 2015) [Internet]. Nutrient Data Laboratory, Beltsville Human Nutrition Research Center, ARS, USDA; 2015 May 7 [updated 2022 May 24; cited 2023 Apr 18]. Available from: https://doi.org/10.15482/USDA.ADC/1324538.	Landscape	https://doi.org/10.15482/USDA.ADC/1324538.
68	Database for the Proanthocyanidin Content of Selected Foods		USDA Proanth	Food Composition	2004-2015	Analytical data for proanthocyanidin in foods and ingredients	283 foods	MS Access	USDA, ARS, Beltsville Human Nutrition Research Center, Nutrient Data Laboratory	FDC, SR	USDA Database for the Proanthocyanidin Content of Selected Foods, Release 2 (2015) [Internet]. Nutrient Data Laboratory, Beltsville Human Nutrition Research Center, ARS, USDA; 2015 May 7 [updated 2022 May 24; cited 2023 Apr 18]. Available from: https://doi.org/10.15482/USDA.ADC/1324621. Accessed 2022-08-08.	Landscape	https://doi.org/10.15482/USDA.ADC/1324621. Accessed 2022-08-08.
69	Food Data Central (FDC)	FDC	FDC	Food Composition	2019-2022	Nutrient contents for foods; Includes FNDDS, SR Legacy, Branded Food Products Database, and additional foods	>30000 foods and up to ~150 measures	CSV, MS Access, JSON	U.S. Department of Agriculture, Agricultural Research Service	Database for the Flavonoid Content of Selected Foods, Database for the Isoflavone Content of Selected Foods, Database for the Proanthocyanidin Content of Selected Foods, FNDDS, SR, Branded Food Products Database, CNF, Composition of foods: Raw, processed, prepared (Agriculture handbook), ESHA, National Fluoride Database of Selected Beverages and Foods	FoodData Central FAQ [Internet]. U.S. Department of Agriculture; [cited 2023 Apr 18]. Available from: https://fdc.nal.usda.gov/faq.html#bkmk-3	Landscape	https://fdc.nal.usda.gov/faq.html#bkmk-3
70	National Fluoride Database of Selected Beverages and Foods		USDA Flouride	Food Composition	2005	Analytical data for flouride in foods and ingredients	461 foods	PDF, MS Excel	USDA, ARS, Beltsville Human Nutrition Research Center, Nutrient Data Laboratory	FDC, LanguaL, SR	USDA National Fluoride Database of Selected Beverages and Foods - Release 2 (2005) [Internet]. Nutrient Data Laboratory, Beltsville Human Nutrition Research Center, ARS, USDA; 2015 Apr 23 [updated 2021 Oct 5; cited 2023 Apr 18]. Available from: https://doi.org/10.15482/USDA.ADC/1178143	Landscape	https://doi.org/10.15482/USDA.ADC/1178143
71	National Nutrient Database for Standard Reference (SR)	SR	SR	Food Composition	1955 - 2019	Food descriptions, nutrients, weights and measures, footnotes, and sources of data	7,793 foods, up to 149 measures	CSV, MS Access, JSON	U.S. Department of Agriculture, Agricultural Research Service, Beltsville Human Nutrition Research Center, Nutrient Data Laboratory	EuroFIR, FDC, FNDDS, LanguaL, CNF, Composition of foods: Raw, processed, prepared (Agriculture handbook), Database for the Flavonoid Content of Selected Foods, Database for the Isoflavone Content of Selected Foods, Database for the Proanthocyanidin Content of Selected Foods, DSID, ESHA, FoodWorks, National Fluoride Database of Selected Beverages and Foods, Nutritics, NutritionQuest	Haytowitz DB, Lemar LE, Pehrsson PR. USDA's Nutrient Databank System – A tool for handling data from diverse sources. J Food Compos Anal [Internet]. 2009 Aug [cited 2023 Apr 18];22(5):433-441. Available from: https://doi.org/10.1016/j.jfca.2009.01.003	Landscape	https://doi.org/10.1016/j.jfca.2009.01.003
72	World Food Dietary Assessment System		WorldFood	Food Composition	Discontinued	Composition of foods reported in six countries (Egypt, Kenya, Mexico, Senegal, India, and Indonesia)	1,800 foods, up to 195 measures	DOS Program	International Network of Food Data Systems (INFOODS)	INFOODS	Overview of the WorldFood Dietary Assessment System [Internet]. [cited 2023 Apr 18]. Available from: https://www.fao.org/fileadmin/templates/food_composition/documents/World_food_dietary_assessment_system/Overview_of_the_WorldFood_Dietary_Assessment_System.pdf	Landscape	https://www.fao.org/fileadmin/templates/food_composition/documents/World_food_dietary_assessment_system/Overview_of_the_WorldFood_Dietary_Assessment_System.pdf
73	Composition of foods: Raw, processed, prepared (Agriculture handbook)		Ag Handbook	Food Composition	1963 - 1992	Historical food composition data	Unknown	PDF	USDA, ARS, Beltsville Human Nutrition Research Center, Nutrient Data Laboratory	FDC, SR	Standard Reference 11 to 28 [Internet]. U.S. Department of Agriculture; [updated 2020 Apr 1; cited 2023 Apr 18]. Available from: https://www.ars.usda.gov/northeast-area/beltsville-md-bhnrc/beltsville-human-nutrition-research-center/methods-and-application-of-food-composition-laboratory/mafcl-site-pages/sr11-sr28/	Landscape	https://www.ars.usda.gov/northeast-area/beltsville-md-bhnrc/beltsville-human-nutrition-research-center/methods-and-application-of-food-composition-laboratory/mafcl-site-pages/sr11-sr28/
74	International Network of Food Data Systems (INFOODS)	INFOODS	INFOODS	Food Composition	1988-2022	Compilation of international food composition data	Unknown	PDF, MS Excel	Food and Agricultural Organization of the United Nations	Food Composition Table for Nepal, Food Composition Table for Pakistan, Thai Food Composition Tables, World Food Dietary Assessment System, ARFenol-Foods, ASEAN, FAOSTAT, Food Composition Table for Bangladesh, PNDB, WAFCT	International Network of Food Data System (INFOODS) [Internet]. Food and Agriculture Organization of the United Nations; [updated 2022 Oct 20; cited 2023 Apr 18]. Available from: https://www.fao.org/infoods/infoods/en/	Landscape	https://www.fao.org/infoods/infoods/en/
75	Chinese Food Composition Tables		CHN FCT	Food Composition	Unknown	Reference nutrient composition of foods commonly consumed in China	Unknown	Paperback	Institute of Nutrition and Food Hygiene, Chinese Academy of Preventive Medicine, Beijing		Ershow AG, Wong-Chen K. Chinese food composition tables: An annotated translation of the 1981 edition published by the Institute of Nutrition and Food Hygiene, Chinese Academy of Preventive Medicine, Beijing. J Food Compos Anal [Internet]. 1990 Sep [cited 2023 Apr 18];3(3-4):191-434. Available from: https://doi.org/10.1016/0889-1575(90)90026-i	Landscape	https://doi.org/10.1016/0889-1575(90)90026-i
76	Computerized Heterocyclic Amines Resource for Research in Epidemiology of Disease (CHARRED)	CHARRED	CHARRED	Food Composition	2004-2006	Estimated intake of the mutagenic compounds in cooked meats	Unknown	SAS	National Cancer Institute, Division of Cancer Epidemiology and Genetics		CHARRED: Computerized Heterocyclic Amines Resource for Research in Epidemiology of Disease [Internet]. National Cancer Institute, Division of Cancer Epidemiology & Genetics; [cited 2023 Apr 20]. Available from: https://dceg.cancer.gov/tools/design/charred	Landscape	https://dceg.cancer.gov/tools/design/charred
78	Harvard T.H. Chan School of Public Health Nutrition Department's Food Composition Table		Harvard FCT	Food Composition	Available upon request	Food composition table used for the analysis of Harvard FFQs	Unknown	Unknown	Harvard T.H. Chan School of Public Health Nutrition Department'	Harvard Willett FFQ, HPFS, MLVS, NHS	Nutrition Questionnaire Service Center [Internet]. Harvard T.H. Chan School of Public Health; [cited 2023 Apr 18]. Available from: https://www.hsph.harvard.edu/nutrition-questionnaire-service-center/nutrient-tables/	Landscape	https://www.hsph.harvard.edu/nutrition-questionnaire-service-center/nutrient-tables/
79	Hong Kong food-composition table		HKG FCT	Food Composition	Unknown	Reference nutrition information on local commonly used food ingredients	~8 measures	Unknown	The Chinese University of Hong Kong		Mak C. 2006 Community Project: "To Set Up the Hong Kong 1st Food Composition Database for Nutrition Labelling" [Internet]. The Chinese University of Hong Kong; [cited 2023 Apr 18]. Available from: https://www.eurofir.org/oral-presentations-from-the-9th-ifdc/wp-content/uploads/9th%20IFDC/Presentations/Mak.pdf	Landscape	https://www.eurofir.org/oral-presentations-from-the-9th-ifdc/wp-content/uploads/9th%20IFDC/Presentations/Mak.pdf
80	Irish National Food Ingredient Database		IRL Food DB	Food Composition	Unknown	Composition data on foods specific to the Irish population, including Irish brands, commonly-consumed nutritional supplements and composite dishes	~1000 foods	Unknown	Irish Government, Department of Agriculture, Fisheries and Food	EuroFIR, LanguaL, NTFS and NCFS	Black LJ, Flynn A, Kiely M. Development of an online Irish food-composition database. Proc Nutr Soc [Internet]. 2008 May [cited 2023 Apr 18];67(OCE7):E285. Available from: https://doi.org/10.1017/s0029665108009488	Landscape	https://doi.org/10.1017/s0029665108009488
81	Korean Standard Food Composition Table (KFCT)	KFCT	KFCT	Food Composition	1970-2020	Nutrient composition of foods frequently consumed in the Korean National Health and Nutrition Examination Survey	~1,000 foods, ~100 measures	PDF	National Institute of Agricultural Sciences, Rural Development Administration	KNHANES, Korean Flavanoid and Phenolic acid Database	Korean Food Composition Database [Internet]. Rural Development Administration, National Institute of Agricultural Sciences; [cited 2023 Apr 18]. Available from: http://koreanfood.rda.go.kr/eng/fctFoodSrchEng/main	Landscape	https://koreanfood.rda.go.kr/eng/fctFoodSrchEng/main
82	McCance and Widdowson’s The Composition of Foods		McCance & W	Food Composition	1940-2014	Reference source for dieticians, nutritionists, teachers and medical workers	>1,200 foods	Paperback, PDF	Public Health England (PHE)	CoFID, NDNS	McCance and Widdowson's: The Composition of Foods [Internet]. Royal Society of Chemistry; 2014 Sep 5 [cited 2023 Apr 18]. Available from: https://pubs.rsc.org/en/content/ebook/978-1-84973-636-7	Landscape	https://pubs.rsc.org/en/content/ebook/978-1-84973-636-7
83	Standard Tables of Food Composition in Japan		JPN FCT	Food Composition	1950-2021	Basic data on the composition of food taken daily by people for a wide range of utilization in various fields	~2478 foods, ~55 measures	Paperback, PDF, MS Excel	Ministry of Education, Culture, Sports, Science and Technology (MEXT)	EuroFIR	Standard Tables of Food Composition in Japan - 2015 - (Seventh Revised Version) [Internet]. Tokyo: Ministry of Education, Culture, Sports, Science and Technology; [cited 2023 Apr 18]. Available from: https://www.mext.go.jp/en/policy/science_technology/policy/title01/detail01/1374030.htm	Landscape	https://www.mext.go.jp/en/policy/science_technology/policy/title01/detail01/1374030.htm
85	The German Nutrient Database (BLS)	BLS	BLS	Food Composition	Available upon request	Representative data on food consumed by the German population	~10,000 foods, ~137 measures	Unknown	Federal Research Centre for Nutrition and Food (BfEL)	LanguaL, NVS, EuroFIR, Nutritics, ÖNWT	federal food key [Internet]. Karlsruhe: Bundesministerium fur Ernahrung und Landwirthschaft; [cited 2023 Apr 18]. Available from: https://www.blsdb.de/	Landscape	https://www.blsdb.de/
86	Eurostat		Eurostat	Food Balance Data	1953-2021	Annual data on agriculture, forestry, and fishery in European countries	Unknown	TSV, SDMX	European Commission, eurostat		Eurostat [Internet]. European Union [cited 2023 Apr 18]. Available from: https://ec.europa.eu/eurostat/web/main	Landscape	https://ec.europa.eu/eurostat/web/main
87	Food Label Information Program (FLIP)	FLIP	FLIP	Food Composition	2010-2021	Canadian food and beverage package labels by brand name	~57,006 foods	Unknown	University of Toronto	FoodFlip©	Ahmed M, Schermel A, Lee J, Weippert M, Franco-Arellano B, L'Abbé M. Development of the Food Label Information Program: A comprehensive Canadian branded food composition database. Front Nutr [Internet]. 2022 Feb 3 [cited 2023 Apr 18];8. Available from: https://doi.org/10.3389/fnut.2021.825050	Landscape	https://www.ncbi.nlm.nih.gov/pmc/articles/PMC8852278/#:~:text=The%20Food%20Label%20Information%20Program%20(FLIP)%20is%20a%20database%20of,ingredients%2C%20brand%2C%20etc.)
88	Indian Food Composition Tables		IND FCT	Food Composition	2017	Nutrient composition of food consumed most frequently in India	528 foods, 160 measures	PDF	National Institute of Nutrition (Indian Council of Medical Research), Department of Health Research		Indian Food Composition Database [Internet]. National Institute of Nutrition; 2017 [cited 2023 Apr 18]. Available from: http://www.ifct2017.com/frame.php?page=home	Landscape	http://www.ifct2017.com/frame.php?page=home
89	Türkomp		Türkomp	Food Composition	2008-2013	Nutritional composition of processed and unprocessed agricultural products produced and consumed in Turkey	645 foods, 14 food groups, ~100 measures	Unknown	TR Ministry of Food, Agriculture and Livestock	EuroFIR, Langual	National Food Composition Database [Internet]. Türkomp; [cited 2023 Apr 18]. Available from: www.turkomp.gov.tr. Turkish.	Landscape	www.turkomp.gov.tr
90	AusFoods		AusFoods	Food Composition	Purchase required	Expanded set of food descriptions that derives its nutrient data from AUSNUT and the Australian Food Composition Database (AFCD)	Unknown	Unknown	Xyris Pty Ltd	AFCD, AUSNUT	AusFoods 2019 [Internet]. Foodworks.online; 2021 Dec [updated 2019 Jun; cited 2023 Apr 18]. Available from: https://support.foodworks.online/hc/en-au/articles/360003849976-AusFoods-2019	Landscape	https://support.foodworks.online/hc/en-au/articles/360003849976-AusFoods-2019
91	Composition of foods integrated dataset (CoFID)	CoFID	CoFID	Food Composition	2008-2021	McCance and Widdowson’s 'composition of foods integrated dataset' on the nutrient content of the UK food supply	~2,885 foods,~140 measures	MS Excel	Public Health England (PHE)	EuroFIR, McCance and Widdowson’s The Composition of Foods, NDNS, Oxford WebQ	Composition of foods integrated dataset (CoFID) [Internet]. Public Health England; 2015 Mar 25 [updated 2021 Mar 19; cited 2023 Apr 18]. Available from: https://www.gov.uk/government/publications/composition-of-foods-integrated-dataset-cofid	Landscape	https://www.gov.uk/government/publications/composition-of-foods-integrated-dataset-cofid
92	Indonesian Food Composition Table		IDN FCT	Food Composition	2009 and 2017	Nutrient composition of Indonesian foods	~1146 foods, ~19 measures	Paperback, PDF	Global Alliance for Improved Nutrition (GAIN)		Indonesian Food Composition Data [Internet]. Kementerian Kesehatan Republik Indonesia; [cited 2023 Apr 18]. Available from: https://www.panganku.org/en-EN/beranda. Indonesian.	Landscape	https://www.panganku.org/en-EN/beranda
93	Canadian Nutrient File (CNF)	CNF	CNF	Food Composition	2019-2021	Average values for nutrients in foods available in Canada	5,690 foods, up to 152 measures	MS Access, MS Excel, CSV	Canadian Nutrient File, Nutrition Research Division, Food Directorate, Health Products and Foods Branch, Health Canada	CCHS, EuroFIR, FDC, FNDDS, SR, Canada’s Food Guide, EaTracker, FoodWorks, Nutritics	Nutrient Data [Internet]. Health Canada; [updated 2022 Oct 25; cited 2023 Apr 18]. Available from: www.healthcanada.gc.ca/cnf	Landscape	www.healthcanada.gc.ca/cnf
94	Fineli		Fineli	Food Composition	1984 - 2019	Average nutrient contents of Finnish foods and food products used in Finland	4,156 foods, 55 measures	MS Excel, CSV	Finnish Institute for Health and Welfare	EuroFIR	Fineli [Internet]. Terveyden ja hyvinvoinnin laitos; [cited 2023 Apr 18]. Available from: https://www.fineli.fi. Finnish.	Landscape	https://www.fineli.fi
95	Phenol-Explorer		Phenol-Explorer	Food Composition	2010-2015	Polyphenol content of foods	500 measures, >400 foods	MS Excel, CSV	INRA, Unité de Nutrition Humaine (Centre de Recherche de Clermont-Ferrand, France)		Database on polyphenol content in foods [Internet]. Phenol-Explorer; [cited 2023 Apr 18]. Available from: http://phenol-explorer.eu/	Linkage/Integration	http://phenol-explorer.eu/
96	Producer Price Index (PPI)	PPI	PPI	Prices & Expenditures	1902-2022	Price change from the perspective of the seller	~10,000 PPIs for individual products and groups of products	MS Excel	U.S. Department of Labor, Bureau of Labor Statistics		U.S. Bureau of Labor Statistics [Internet]. DC: Producer Price Index; [cited 2023 Apr 18]. Available from: https://www.bls.gov/ppi/tables/	Linkage/Integration	https://www.bls.gov/ppi/tables/
97	Consumer Price Index (CPI)	CPI	CPI	Prices & Expenditures	1913-2022	Average change in consumer prices	~15 food groups	MS Excel	USDL, Bureau of Labor Statistics, Division of Consumer Prices and Price Indexes		U.S. Bureau of Labor Statistics [Internet]. DC: Division of Consumer Prices and Price Indexes; [cited 2023 Apr 18]. Available from: https://www.bls.gov/cpi/#:~:text=The%20Consumer%20Price%20Index%20(CPI,U.S.%20and%20various%20geographic%20areas.	Linkage/Integration	https://www.bls.gov/cpi/#:~:text=The%20Consumer%20Price%20Index%20(CPI,U.S.%20and%20various%20geographic%20areas.
98	Nielsen Homescan Data		Nielsen	Prices & Expenditures	Privately owned	Food scanner data	Unknown	Unknown	NielsenIQ		NIQ [Internet]. Nielsen Consumer LLC; [cited 2023 Apr 18]. Available from: https://nielseniq.com/global/en/solutions/homescan/	Linkage/Integration	https://nielseniq.com/global/en/solutions/homescan/
99	National Household Food Acquisition and Purchase Survey (FoodAPS)	FoodAPS	FoodAPS	Prices & Expenditures	2013	Dietary data, health behaviors, and demographics	NA	SAS, STATA, CSV	USDA, Economic Research Service		FoodAPS National Household Food Acquisition and Purchase Survey [Internet]. U.S. Department of Agriculture, Economic Research Service; [updated 2022 Sep 28; cited 2023 Apr 18]. Available from: https://www.ers.usda.gov/data-products/foodaps-national-household-food-acquisition-and-purchase-survey/	Linkage/Integration	https://www.ers.usda.gov/data-products/foodaps-national-household-food-acquisition-and-purchase-survey/
100	Purchase-to-Plate Price Tool		PPPT	Prices & Expenditures	Not yet publicly available	Food Prices for NHANES foods	~4600 foods	MS Excel	USDA, Economic Research Service	CNPP Prices Database, FNDDS, NHANES	Carlson A, Page ET, Morrison RM. USDA’s Purchase to Plate Price Tool Estimates Food Costs for National Food Intake Data [Internet]. U.S. Department of Agriculture, Economic Research Service; 2020 Nov 2 [cited 2023 Apr 18]. Available from: https://www.ers.usda.gov/amber-waves/2020/november/usda-s-purchase-to-plate-price-tool-estimates-food-costs-for-national-food-intake-data/	Linkage/Integration	https://www.ers.usda.gov/amber-waves/2020/november/usda-s-purchase-to-plate-price-tool-estimates-food-costs-for-national-food-intake-data/
101	Food Intake Converted to Retail Commodities Database (FICRCD)	FICRCD	FICRCD	Commodities	1994-2008	Conversion from NHANES foods to agricultural commodities	Unknown	SAS, MS Access	U.S. Department of Agriculture, Food Surveys Research Group	CFSII, NHANES, WWEIA	Food Intakes Converted to Retail Commodities [Internet]. U.S. Department of Agriculture, Agricultural Research Service; [updated 2021 Jan 6; cited 2023 Apr 18]. Available from: https://www.ars.usda.gov/northeast-area/beltsville-md-bhnrc/beltsville-human-nutrition-research-center/food-surveys-research-group/docs/ficrcd-overview/#:~:text=Food%20Intakes%20Converted%20to%20Retail%20Commodities%20Data…	Linkage/Integration	https://www.ars.usda.gov/northeast-area/beltsville-md-bhnrc/beltsville-human-nutrition-research-center/food-surveys-research-group/docs/ficrcd-overview/#:~:text=Food%20Intakes%20Converted%20to%20Retail%20Commodities%20Databases%20(FICRCD)%20provide%20data,into%2065%20retail%2Dlevel%20commodities.
102	Quarterly Food-at-Home Price Database (QFAHPD)	QFAHPD	QFAHPD	Prices & Expenditures	1999-2006;2004-2010	Estimated household-level quarterly prices of food groups	52 food groups	MS Excel	USDA, Economic Research Service	FIPS	Quarterly Food-at-Home Price Database [Internet]. U.S. Department of Agriculture, Economic Research Service; [updated 2020 Nov 13; cited 2023 Apr 18]. Available from: https://www.ers.usda.gov/data-products/quarterly-food-at-home-price-database/	Linkage/Integration	https://www.ers.usda.gov/data-products/quarterly-food-at-home-price-database/
103	Food Commodity Intake Database (FCID)	FCID	FCID	Commodities	2001-2010	Recipes for foods; conversion from foods to agricultural commodities	~500 commodities	STATA, SPSS, DAT, CD-ROM	US Environmental Protection Agency, Office of Pesticide Programs	CFSII, NHANES, WWEIA, TDS	Food Commodity Intake Database [Internet]. University of Maryland; [cited 2023 Apr 18]. Available from: https://doi.org/10.17026/dans-zqx-a23v	Linkage/Integration	https://fcid.foodrisk.org/
104	USDA CNPP national food prices database	CNPP Prices Database	CNPP	Prices & Expenditures	2001-2004	Food prices for NHANES foods	>4600 foods	MS Excel	USDA, Food and Nutrition Service	FNDDS, Purchase-to-Plate Price Tool	CNPP Data [Internet]. U.S. Department of Agriculture, Food and Nutrition Service; [updated 2019 Mar 21; cited 2023 Apr 18]. Available from: https://www.fns.usda.gov/resource/cnpp-data	Linkage/Integration	https://www.fns.usda.gov/resource/cnpp-data
105	CroplandCROS	CroplandCROS	CroplandCROS	Geospatial	2021	30-meter derived, crop-specific land cover classification that is created annually from satellite imagery	NA	PDF	USDA, National Agricultural Statistics Service		CroplandCROS [Internet]. U.S. Department of Agricuture, National Agricultural Statistics Service; [cited 2023 Apr 18]. https://croplandcros.scinet.usda.gov/	Linkage/Integration	https://croplandcros.scinet.usda.gov/
106	Food Environment Atlas		Enviro Atlas	Geospatial	2010-2015	Spatial overview of a community's ability to access healthy food and its success in doing so	NA	MS Excel, CSV	USDA, Economic Research Service		Food Environment Atlas [Internet]. U.S. Department of Agriculture, Economic Research Service; [updated 2022 Dec 15; cited 2023 Apr 18]. Available from: https://www.ers.usda.gov/data-products/food-environment-atlas/	Linkage/Integration	https://www.ers.usda.gov/data-products/food-environment-atlas/
107	Food Access Research Atlas		Access Atlas	Geospatial	2015 and 2019	Food access indicators for low-income and other census tracts using different measures of supermarket accessibility	NA	MS Excel	USDA, Economic Research Service		Food Access Research Atlas [Internet]. U.S. Department of Agriculture, Economic Research Service; [updated 2022 Dec 15; cited 2023 Apr 18]. Available from: https://www.ers.usda.gov/data-products/food-access-research-atlas/	Linkage/Integration	https://www.ers.usda.gov/data-products/food-access-research-atlas/
108	Loss-adjusted Food Availability (LAFA)	LAFA	LAFA	Geospatial	1970–2019	Food availability data, and loss and waste rates	~200 commodities	MS Excel	USDA, Economic Research Service	FPED	Loss-Adjusted Food Availability Documentation [Internet]. U.S. Department of Agriculture, Economic Research Service; [updated 2020 Nov 12; cited 2023 Apr 18]. Available from: https://www.ers.usda.gov/data-products/food-availability-per-capita-data-system/loss-adjusted-food-availability-documentation/	Linkage/Integration	https://www.ers.usda.gov/data-products/food-availability-per-capita-data-system/loss-adjusted-food-availability-documentation/
109	Nutrient Uptake and Outcomes (NUOnet) database	NUOnet	NUOnet	Environmental	2016-2017	Nutrient use efficiencies; processes contributing to nutrient losses; and processes contributing to optimal crop yield, nutritional and organoleptic quality	Unknown	CSV	USDA, Agricultural Research Service		NUOnet (Nutrient Use and Outcome Network) database [Internet]. Agricultural Research Service; 2017 Dec 7 [updated 2022 Mar 14; cited 2023 Apr 18]. Available from: https://data.nal.usda.gov/dataset/nuonet-nutrient-use-and-outcome-network-database#:~:text=The%20Nutrient%20Uptake%20and%20Outcomes,yield%2C%20nutritional%20and%20organoleptic%20quality.	Linkage/Integration	https://data.nal.usda.gov/dataset/nuonet-nutrient-use-and-outcome-network-database#:~:text=The%20Nutrient%20Uptake%20and%20Outcomes,yield%2C%20nutritional%20and%20organoleptic%20quality.
110	Geospatial Data Gateway (GDG)	CDG	CDG	Environmental	1961-2022	One Stop Source for environmental and natural resources data	NA	Variable	USDA, National Resources Conservation Service		Geospatial Data Gateway [Internet]. U.S. Department of Agriculture, Natural Resources Conservation Service; [cited 2023 Apr 18]. Available from: https://datagateway.nrcs.usda.gov/	Linkage/Integration	https://datagateway.nrcs.usda.gov/
112	Database of Food Impacts onthe Environment for Linkingto Diets (dataFIELD)	dataFIELD	dataFIELD	Environmental	2001-2010	Greenhouse gas emissions and cumulative energy demand	~500 commodities	MS Excel	University of Michigan, Center for Sustainable Systems	NHANES	DataFIELD [Internet]. Ann Arbor: University of Michigan, Center for Sustainable Systems; [cited 2023 Apr 18]. Available from: https://css.umich.edu/page/datafield#:~:text=dataFIELD%20(database%20of%20Food%20Impacts,of%20Public%20Health%20and%20Tropical	Linkage/Integration	https://css.umich.edu/page/datafield#:~:text=dataFIELD%20(database%20of%20Food%20Impacts,of%20Public%20Health%20and%20Tropical
113	National Cooperative Soil Survey (NCSS)	NCSS	NCSS	Environmental	1899-2022	Comprehensive view of detailed soil survey projects throughout the nation	NA	PDF, MS Access	USDA, National Resources Conservation Service		National Cooperative Soil Survey [Internet]. U.S. Department of Agriculture, Natural Resources Conservation Service; [cited 2023 Apr 18]. Available from: https://www.nrcs.usda.gov/wps/portal/nrcs/main/soils/survey/partnership/ncss/	Linkage/Integration	https://www.nrcs.usda.gov/wps/portal/nrcs/main/soils/survey/partnership/ncss/
114	Census of Agriculture		Ag Census	Environmental	1840-2017	Characteristics of farms, ranches, and their operators	NA	CSV	USDA, National Agricultural Statistics Service		Census of Agriculture [Internet]. U.S. Department of Agriculture, National Agricultural Statistics Service; [updated 2023 Feb 15; cited 2023 Apr 18]. Available from: https://www.nass.usda.gov/AgCensus/	Linkage/Integration	https://www.nass.usda.gov/AgCensus/
115	Irigation and Water Management Survey		Water Survey	Environmental	2013 and 2018	Irrigation water and application rates	NA	CSV	USDA, National Agricultural Statistics Service		Irrigation and Water Management [Internet]. U.S. Department of Agriculture, National Agricultural Statistics Service; [updated 2021 Dec 23; cited 2023 Apr 18]. Available from: https://www.nass.usda.gov/Surveys/Guide_to_NASS_Surveys/Farm_and_Ranch_Irrigation/index.php	Linkage/Integration	https://www.nass.usda.gov/Surveys/Guide_to_NASS_Surveys/Farm_and_Ranch_Irrigation/index.php
116	Agricultural Surveys		Ag Surveys	Environmental	1850-2021	Characteristics of farms, ranches, and their operators	NA	CSV	USDA, National Agricultural Statistics Service		Programs and Surveys [Internet]. U.S. Department of Agriculture, National Agricultural Statistics Service; [updated 2022 Sep 17; cited 2023 Apr 18]. Available from: https://www.nass.usda.gov/Surveys/index.php#:~:text=Programs%20and%20Surveys,every%20county%20in%20the%20nation.	Linkage/Integration	https://www.nass.usda.gov/Surveys/index.php#:~:text=Programs%20and%20Surveys,every%20county%20in%20the%20nation.
117	Canadian Community Health Survey (CCHS)	CCHS	CCHS	Dietary Intakes	2000-2022	Nutrient intake, food insecurity, fruit and vegetable consumption, dietary supplement use, self-reported height and weight, and infant feeding	Unknown	MS Excel, CSV, TXT, JSON	Statistics Canada	CNF	Canadian Community Health Survey - Annual component (CCHS) [Internet]. Statistics Canada; [updated 2022 Dec 30; cited 2023 Apr 18]. Available from: https://www.statcan.gc.ca/en/survey/household/3226	Linkage/Integration	https://www.statcan.gc.ca/en/survey/household/3226
118	MyPyramid Equivalents Food Database (MPED)	MPED	MPED	Food Composition	1994-2004	Translates NHANES foods into DGA food groups	32 food groups	SAS, MS Access, CSV	U.S. Department of Agriculture, Agricultural Research Service, Beltsville Human Nutrition Research Center, Nutrient Data Laboratory	DGA, NHANES, WWEIA, ASA24, DHQ Nutrient and Food Group Database, FNDDS, FPED, SuperTracker, WHI	MPED Databases for Downloading [Internet]. Beltsville: U.S. Department of Agriculture, Agricultural Research Service; [updated 2021 May 13; cited 2023 Apr 18]. Available from: https://www.ars.usda.gov/northeast-area/beltsville-md-bhnrc/beltsville-human-nutrition-research-center/food-surveys-research-group/docs/mped-databases-for-downloading/	Linkage/Integration	https://www.ars.usda.gov/northeast-area/beltsville-md-bhnrc/beltsville-human-nutrition-research-center/food-surveys-research-group/docs/mped-databases-for-downloading/
119	Portie-online		Portie-online	Food Composition	2017-2020	Sizes and weights of a large number of foodstuffs available in the Netherlands	Unknown	CSV	National Institute for Public Health and the Environment, Ministry of Health, Welfare and Sport	NEVO, DNFCS	Portie-online [Internet]. Rijksinstituut voor Volksgezondheid en Milieu; [cited 2023 Apr 18]. Available from: https://portie-online.rivm.nl/. Dutch.	Linkage/Integration	https://portie-online.rivm.nl/
120	The German National Nutrition Survey (NVS)	NVS	NVS	Dietary Intakes	2005-2006	Food consumption and other aspects of nutritional behaviour of a representative sample of the German population	Unknown	Unknown	Federal Research Centre for Nutrition and Food	BLS	Heuer T, Krems C, Moon K, Brombach C, Hoffmann I. Food consumption of adults in Germany: results of the German National Nutrition Survey II based on diet history interviews. Br J Nutr [Internet]. 2015 Apr 13 [cited 2023 Apr 18];113(10):1603-1614. Available from: https://doi.org/10.1017/s0007114515000744	Linkage/Integration	https://www.researchgate.net/publication/274901327_Food_consumption_of_adults_in_Germany_Results_of_the_German_National_Nutrition_Survey_II_based_on_diet_history_interviews
121	Diet and Health Knowledge Survey (DHKS)	DHKS	DHKS	Dietary Intakes	1994-1996	Telephone follow-up to the Continuing Survey of Food Intakes by Individuals (CSFII)	Unknown	Unknown	U.S. Department of Agriculture, Agricultural Research Service	CSFII	DHKS 1994-96 - Information Collected [Internet]. Beltsville: U.S. Department of Agriculture, Agricultural Research Service; [updated 2021 Jan 6; cited 2023 Apr 18]. Available from: https://www.ars.usda.gov/northeast-area/beltsville-md-bhnrc/beltsville-human-nutrition-research-center/food-surveys-research-group/docs/dhks-1994-96-information-collected/	Linkage/Integration	https://www.ars.usda.gov/northeast-area/beltsville-md-bhnrc/beltsville-human-nutrition-research-center/food-surveys-research-group/docs/dhks-1994-96-information-collected/
122	LanguaL		LanguaL	Food Ontologies	1970-2017	Thesaurus of standardised language for describing foods, specifically for classifying food products for information retrieval	~40000 foods	XML, TSV, PDF	Danish Food Informatics	NEVO, SR, Swiss Food Composition Database, A Food Composition Database for Bangladesh with Special reference to Selected Ethnic Foods, ARGENFOODS, BLS, CCDB, DSLD, EuroFIR, Food Composition Table for Bangladesh, Food Composition Tables for Kingdom of Bahrain, FooDB, FoodOn, Irish National Food Ingredient Database, Latvia's national food composition database, MyFCD, National Fluoride Database of S…	LanguaL™ - The International Framework for Food Description [Internet]. Danish Food Informatics; [updated 2022 Nov 11; cited 2023 Apr 18]. Available from: https://www.langual.org/default.asp	Linkage/Integration	https://www.langual.org/default.asp
123	Nutrient Information Inquiry System (NIIS)	NIIS	NIIS	Food Composition	2021	Web-based searchable database containing nutrient data of commonly consumed food items which are of relevance and interest to our local community	~7600 foods, 18 measures	Unknown	Government of the Hong Kong Special Administrative Region, Centre for Food Safety		Nutrient Information Inquiry [Internet]. The Government of the Hong Kong Special Administrative Region, Centre for Food Safety; [updated 2017 May 29; cited 2023 Apr 18]. Available from: https://www.cfs.gov.hk/english/nutrient/nutrient.php	Linkage/Integration	https://www.cfs.gov.hk/english/nutrient/nutrient.php
124	Swiss Food Composition Database		CHE FCT	Food Composition	2002-2022	Information on the composition of foods that are available in Switzerland	~1,130 foods	MS Excel	Federal Food Safety and Veterinary Office FSVO	EuroFIR, LanguaL	The Swiss Food Composition Database [Internet]. Federal Food Safety and Veterinary Office FSVO; [cited 2023 Apr 18]. Available from: https://webapp.prod.blv.foodcase-services.com/en/	Linkage/Integration	https://webapp.prod.blv.foodcase-services.com/en/
125	FooDB	FooDB	FooDB	Food Composition	2020	Largest and most comprehensive resource on food constituents, chemistry and biology	797 foods, 70926 measures	CSV, XML, JSON, MySQL Dump file	The Metabolomics Innovation Center	LanguaL, FlavorDB, MetaboFood-KDB	FooDB [Internet]. The Metabolomics Innovation Centre; [cited 2023 Apri 18]. Available from: https://www.foodb.ca/about	Linkage/Integration	https://www.foodb.ca/about
126	Swedish Food Agency food database		SWE Food DB	Food Composition	2006-2022	Nutrient information on representative foods on the Swedish market	~2000 foods, ~50 measures	MS Excel	Swedish Food Agency	EuroFIR	Sök näringsinnehåll [Internet]. Uppsala: Livsmedelsverket; [cited 2023 Apr 18]. Available from: https://www7.slv.se/SokNaringsinnehall/?soktyp=1. Swedish.	Linkage/Integration	https://www7.slv.se/SokNaringsinnehall/?soktyp=1
127	FoodEXplorer (EuroFIR)	EuroFIR	EuroFIR	Food Composition	Available upon request	Range of standardized food information for individuals or organizations	Unknown	food data transport package (FDTP), MS Excel	European Food Information Resource (EuroFIR AISBL)	BEDCA, BLS, Ciqual French food composition table, CNF, Czech Food Composition Database, Fineli, Food Composition Database for Epidemiological Studies in Italy (Banca Dati di Composizione degli Alimenti per Studi Epidemiologici in Italia – BDA), Irish Food Composition Database, ISGEM, LanguaL, Latvia's national food composition database, NEVO, New Zealand Food Composition Database, NutriData, ÖNWT…	EuroFIR - FoodEXplorer [Internet]. European Food Information Resource; [cited 2023 Apr 18]. Available from: https://www.eurofir.org/foodexplorer/login2.php	Linkage/Integration	https://www.eurofir.org/foodexplorer/login2.php
128	Icelandic database on the chemical content of food (ÍSGEM)	ÍSGEM	ÍSGEM	Food Composition	2003 and 2010	Chemical content of food on the Icelandic market	45 ingredients, ~1200 foods	PDF	Matís'	EuroFIR	The Icelandic database on the chemical content of food (íSGEM) [Internet]. Matís; [cited 2023 Apr 18]. Available from: https://matis.is/en/naeringargildi-matvaela-isgem/	Linkage/Integration	https://matis.is/en/naeringargildi-matvaela-isgem/
129	Austrian Food Composition Database (ÖNWT, Österreichische Nährwerttabelle)	ÖNWT	ÖNWT	Food Composition	Unknown	Extension of the BLS	~12000 foods, 120 measures	RTF	Institute for Nutritional Sciences at the University of Vienna	BLS, EuroFIR	Nutritional values for the D-A-CH region [Internet]. [cited 2023 Apr 18]. Available from: https://www.oenwt.at/content/english-version/.	Linkage/Integration	https://www.oenwt.at/content/english-version/
130	Czech Food Composition Database		CZE FCT	Food Composition	Available upon request	Composition of Czech foods	934 foods	Unknown	Czech Centre for Food Composition Database within the Institute of Agricultural Economics and Information (IAEI)	EuroFIR, LanguaL	Czech food composition database version 8.20 [Internet]. Institute of Agricultural Economics and Information; [cited 2023 Apr 18]. Available from: http://www.nutridatabaze.cz/	Linkage/Integration	http://www.nutridatabaze.cz/
131	NutriData food composition database	NutriData	NutriData	Food Composition	2014-2021	Average nutritional composition of foods consumed the most in Estonia	~3620 foods, 68 measures	MS Excel	National Institute for Health Development, Estonia	EuroFIR	NutriData food composition database, version 11 [Internet]. National Institute for Health Development; [cited 2023 Apr 18]. Available from: tka.nutridata.ee	Linkage/Integration	tka.nutridata.ee
132	Ciqual French food composition table		Ciqal	Food Composition	2010-2020	Average nutritional composition of food consumed in France	3185 foods, 67 measures	MS Excel, XML	French Agency for Food, Environmental and Occupational Health & Safety (ANSES)	EuroFIR, AGRIBALYSE	Ciqual French food composition table [Internet]. Anses; [cited 2023 Apr 18]. Available from: https://ciqual.anses.fr/	Linkage/Integration	https://ciqual.anses.fr/
133	New Zealand Food Composition Database		NZL FCT	Food Composition	2018-2021	Most comprehensive collection of high-quality nutrient data for New Zealand foods	2763 foods, up to 360 measures	ASCII TXT, MS Excel	New Zealand Institute for Plant and Food Research	EuroFIR	New Zealand Food Composition Data [Internet]. The New Zealand Institute for Plant and Food Research Limited and the Ministry of Health (New Zealand); [cited 2023 Apr 18]. Available from: https://www.foodcomposition.co.nz/	Linkage/Integration	https://www.foodcomposition.co.nz/
134	Latvia's national food composition database		LVA FCT	Food Composition	Unknown	Accurate and reliable information about the food products available on the Latvian market	~600 foods	Unknown	Partikas	EuroFIR, LanguaL	Arhīvs [Internet]. Pārtikas Centrs Latvijas Pārtikas Informatīvais Portāls; [cited 2023 Apr 18]. Available from: https://partikasdb.lv/sakums/arhivs/. Latvian.	Linkage/Integration	https://partikasdb.lv/sakums/arhivs/
135	Food Composition Database for Epidemiological Studies in Italy (Banca Dati di Composizione degli Alimenti per Studi Epidemiologici in Italia – BDA)		BDA	Food Composition	Requires Purchase	Composition of italian foods	978 foods	MS Excel	European Institute of Oncology	EuroFIR	Food Composition Database for Epidemiological Studies in Italy (Banca Dati di Composizione degli Alimenti per Studi Epidemiologici in Italia – BDA) [Internet]. European Institute of Oncology; [cited 2023 Apr 18]. Available from: http://www.bda-ieo.it/wordpress/en/	Linkage/Integration	http://www.bda-ieo.it/wordpress/en/
136	Open Platform for Clinical Nutrition (OPKP)	OPKP	OPEN	Research Applications	Available upon request	Online dietary assessment and planning tool	Unknown	MS Excel, PDF	Pediatric Clinic and Institute of Oncology Ljubljana, Slovenia	EuroFIR	OPEN Platform for Clinical Nutrition [Internet]. [cited 2023 Apr 18]. Available from: http://opkp.si/en_GB/cms/introduction/my-menu	Linkage/Integration	http://opkp.si/en_GB/cms/introduction/my-menu
137	Slovak Food Composition Data Bank (SFCDB)	SFCDB	SFCDB	Food Composition	2008-2013	Raw foods and food products typical for Slovak consumers	~1400 foods, 54 measures	Unknown	VUP Food Research Institute Bratislava	EuroFIR	Slovak Food Composition Database Online [Internet]. Bratislava: VUP Food Research Institute; 2008-2013 [cited 2023 Apr 18]. Available from: http://www.pbd-online.sk/en	Linkage/Integration	http://www.pbd-online.sk/en
138	Portuguese Food Composition Database		PRT FCT	Food Composition	2006-2021	National reference document for the composition of foods consumed in Portugal	42 measures, 1307 foods	MS Excel	Portuguese Platform Food Information (PortFIR)	EuroFIR, FoodEx2, LanguaL	PortFIR [Internet]. [cited 2023 Apr 18]. Available from: http://portfir.insa.pt/foodcomp/introduction	Linkage/Integration	http://portfir.insa.pt/foodcomp/introduction
139	Norwegian Food Composition Table		NOR FCT	Food Composition	2012-2021	Content of nutrients and energy in the most commonly consumed foods in Norway	1983 foods, ~60 measures	OpenOffice, MS Excel	Norwegian Food Safety Authority	EuroFIR	Norwegian Food Composition Database 2022 [Internet]. Norwegian Food Safety Authority; [updated 2022 Nov 22; cited 2023 Apr 18]. Available from: www.matvaretabellen.no	Linkage/Integration	www.matvaretabellen.no
140	FoodEx2		FoodEx2	Food Ontologies	2020	Comprehensive food classification and description system	Unknown	MS Excel	European Food Safety Authority	WAFCT, EFSA, FOSCOLLAB, Frida, GIFT, Portuguese Food Composition Database, GDD	The food classification and description system FoodEx 2 (revision 2). EFSA Support Publ [Internet]. 2015 May 4 [cited 2023 Apr 18];12(5):804E. Available from: https://doi.org/10.2903/sp.efsa.2015.en-804	Linkage/Integration	https://efsa.onlinelibrary.wiley.com/doi/abs/10.2903/sp.efsa.2015.EN-804
141	Dr. Duke's Phytochemical and Ethnobotanical Databases		Dr Duke	Food Composition	1992-2016	Species, phytochemicals, and biological activity, as well as ethnobotanical uses	49,788 plants	PDF, MS Excel, CSV	USDA,ARS		Dr. Duke's Phytochemical and Ethnobotanical Databases [Internet]. U.S. Department of Agriculture, Ag Data Commons; 2016 Mar 1 [updated 2022 Nov 9; cited 2023 Apr 18]. Available from: http://dx.doi.org/10.15482/USDA.ADC/1239279	Linkage/Integration	http://dx.doi.org/10.15482/USDA.ADC/1239279
142	Malaysian Food Composition Database (MyFCD)	MyFCD	MyFCD	Food Composition	1997 - 2015	Nutrient composition of foods and beverages in Malaysia	~1,100 foods, up to 44 measures	Unknown	Institute for Medical Research, Kuala Lumpur	LanguaL	Malaysian Food Composition Database [Internet]. Institute for Medical Research, Kuala Lumpur; [cited 2023 Apr 18]. Available from: https://myfcd.moh.gov.my/index.html	Linkage/Integration	https://myfcd.moh.gov.my/index.html
143	Food Composition Table for Nepal		NPL FCT	Food Composition	2012	Nutritional composition of foods purchased from various market of different areas of the Nepal	~600 foods, ~16 measures	PDF	Nepal Government, Ministry of Agriculture Developement, Department of Food Technology and Quality Control, National Nutrition Program	INFOODS	Food Composition Table for Nepal [Internet]. Ministry of Agriculture Development, Department of Food Technology and Quality Control; 2012 [cited 2023 Apr 18]. Available from: https://www.fao.org/fileadmin/templates/food_composition/documents/regional/Nepal_Food_Composition_table_2012.pdf	Linkage/Integration	https://www.fao.org/fileadmin/templates/food_composition/documents/regional/Nepal_Food_Composition_table_2012.pdf
144	Food Composition Table for Pakistan		PAK FCT	Food Composition	2001	Nutrient composition of popular traditional dishes commonly consumed in Pakistan	~215 foods, 22 measures	PDF	Department of Agricultural Chemistry, NWFP Agricultual University, Peshawar	INFOODS	Food Composition Table for Pakistan (Revised 2001) [Internet]. Department of Agricultural Chemistry, UNICEF and Ministry of Planning and Development Government of Pakistan; [cited 2023 Apr 18]. Available from: https://www.fao.org/fileadmin/templates/food_composition/documents/regional/Book_Food_Composition_Table_for_Pakistan_.pdf	Linkage/Integration	https://www.fao.org/fileadmin/templates/food_composition/documents/regional/Book_Food_Composition_Table_for_Pakistan_.pdf
145	Thai Food Composition Database		THA FCT	Food Composition	2015	Print-ready food composition tables	~1700 foods, 16 food groups, up to 27 measures	PDF, MS Excel	Institute of Nutrition, Mahidol University	ASEANFOODS, INFOODS, ASEAN	Thai Food Composition [Internet]. Maidol University, Institute of Nutrition; 2015 [cited 2023 Apr 18]. Available from: http://www.inmu.mahidol.ac.th/thaifcd	Linkage/Integration	Kunchit Judprasong, Prapasri Puwastien, Nipa Rojroongwasinkul, Anadi Nitithamyong, Piyanut Sridonpai, Amnat Somjai. Institute of Nutrition, Mahidol University (2015). Thai Food Composition Database, Online version 2, September 2018, Thailand. http://www.inmu.mahidol.ac.th/thaifcd
146	FAOSTAT	FAOSTAT	FAOSTAT	Food Balance Data	1961-2022	Food and agriculture data for over 245 countries and territories and covers all FAO regional groupings from 1961 to the most recent year available	Unknown	PDF, CSV, JSON, XML	Food and Agricultural Organization of the United Nations	INFOODS, Multi-Indicator Global Database	FAOSTAT [Internet]. Food and Agriculture Organization of the United Nations; [cited 2023 Apr 18]. Available from: https://www.fao.org/faostat/en/#data	Linkage/Integration	https://www.fao.org/faostat/en/#data
147	FAO/INFOODS Food Composition Table for Western Africa (WAFCT 2019)	WAFCT	WAFCT	Food Composition	2019	High-quality and relevant food composition data for foods consumed in Western Africa, for use in nutrition and/or agriculture	1,028 foods, 57 measures, 14 food groups	PDF, MS Excel	Food and Agriculture Organization of the United Nations Organisation des Nations Unies pour l’alimentation et l’agriculture	FoodEx2, INDDEX, INFOODS	Vincent A, Grande F, Compaoré E, Annor AG, Addy PS, Aburime LC, Ahmed D, Bih Loh AM, Cabia SD, Deflache N, Dembélé FM, Dieudonné B, Edwige OB, Ene-Obong HN, Fogny NF, Ferreira M, Jemide JO, Kouebou PC, Muller C, Espinosa SN, Ouattara F, Rittenschober D, Schönfeldt H, Stadlmayr B, van Deventer M, Yiagnigni RA, Charrondière UR. FAO/INFOODS Food Composition Table for Western Africa (2019). FAO [Inte…	Linkage/Integration	https://www.fao.org/documents/card/en/c/ca7779b
148	INDDEX24 Dietary Assessment Platform	INDDEX24	INDDEX24	Research Applications	Available upon request	Tool for collection and use of 24-hour dietary recall (24HR) data in low- and middle-income countries	Unknown	Unknown	Tufts University Friedman School of Nutrition Science and Policy Web and Communications	Global Food Matters Database	INDDEX24 Dietary Assessment Platform Resources [Internet]. Tufts University Friedman School of Nutrition Science and Policy Web and Communications; [cited 2023 Apr 18]. Available from: https://inddex.nutrition.tufts.edu/inddex24-dietary-assessment-platform-resources	Linkage/Integration	https://inddex.nutrition.tufts.edu/inddex24-dietary-assessment-platform-resources
149	Global Food Matters Database		Global Food DB	Food Composition	Available upon request	A standardized repository for dietary reference data (e.g., food composition data, recipes, conversion factors)	Up to 152 measures	Unknown	Tufts University Friedman School of Nutrition Science and Policy Web and Communications	FAO/WHO GIFT, INDDEX	Global Food Matters Database [Internet]. Tufts University Friedman School of Nutrition Science and Policy Web and Communications; [cited 2023 Apr 18]. Available from: https://inddex.nutrition.tufts.edu/global-food-matters-database	Linkage/Integration	https://inddex.nutrition.tufts.edu/global-food-matters-database
150	FAO/WHO Global Individual Food consumption data Tool (GIFT)	GIFT	FAO/WHO GIFT	Dietary Intakes	Unknown	Quantitative individual food consumption data from countries around the world	Unknown	Unknown	Food and Agricultural Organization of the United Nations	FoodEx2, FOSCOLLAB	FAO/WHO GIFT | Global Individual Food consumption data Tool [Internet]. Food and Agriculture Organization of the United Nations; [cited 2023 Apr 20]. Available from: https://www.fao.org/gift-individual-food-consumption/en	Linkage/Integration	https://www.fao.org/gift-individual-food-consumption/en
151	Food Safety Collaborative Platform (FOSCOLLAB)	FOSCOLLAB	FOSCOLLAB	Food Composition	Unknown	Data and reports on food and chemical risk	Unknown	Unknown	World Health Organization	FoodEx2, GIFT	Food Safety Collaborative Platform [Internet]. World Health Organization; [cited 2023 Apr 18]. Available from: https://apps.who.int/foscollab/Download/DownloadConso	Linkage/Integration	https://apps.who.int/foscollab/Download/DownloadConso
152	FoodOn		FoodOn	Food Ontologies	2018-2022	Ontology to name all parts of animals, plants, and fungai which can bear a food role for humans and domesticated animals, as well as derived food products and the processes used to make them	~9,600 food groups	YAML, JSON, RDF	OBO Foundry consortium of interoperable life science oriented ontologies	FlavorDB, LanguaL	FoodOn: A farm to fork ontology [Internet]. [cited 2023 Apr 18]. Available from: https://foodon.org/	Linkage/Integration	https://foodon.org/
153	FlavorDB		FlavorDB	Food Composition	2017	Repository of flavor molecules, their natural sources, physicochemical properties, and sensory responses	936 ingredients	Mol2, 2D Image, SDF, JSON	Indraprastha Institute of Information Technology Delhi (IIIT-Delhi)	FooDB, FoodOn	FlavorDB [Internet]. Indraprastha Institute of Information Technology Delhi (IIIT-Delhi); [cited 2023 Apr 18]. Available from: https://cosylab.iiitd.edu.in/flavordb/	Linkage/Integration	https://cosylab.iiitd.edu.in/flavordb/
154	ASEAN Food Composition Database	ASEAN	ASEAN	Food Composition	Available upon request	Food and nutrient data which were systematically compiled from six ASEAN national food composition tables	Unknown	PDF	Institute of Nutrition, Mahidol University	INFOODS, Thai Food Composition Tables	Electronic ASEAN Food Composition Database [Internet]. Institute of Nutrition, Mahidol University; [cited 2023 Apr 20]. Available from: https://inmu2.mahidol.ac.th/aseanfoods/composition_data.html	Linkage/Integration	https://inmu2.mahidol.ac.th/aseanfoods/composition_data.html
155	Crop Composition Database (CCDB)	CCDB	CCDB	Food Composition	Available upon request	Crop composition data obtained from studies conducted over a number of years at worldwide locations	223 measures	HTML, PDF, CSV	Agriculture and Food Systems Institute (AFSI)	LanguaL	Crop Composition Database [Internet]. Agriculture & Food Systems Institute; [cited 2023 Apr 18]. Available from: https://www.cropcomposition.org/	Linkage/Integration	www.cropcomposition.org
156	South African Food Data System (SAFOODS)	SAFOODS	SAFOODS	Food Composition	2016-2019	Energy, Total Protein, Total Carbohydrate, Total Lipids and Fibre content of different foods	1741 food items	Unknown	South African Medical Research Council (SAMRC)	LanguaL	South African Food Database System (SAFOODS) [Internet]. Parow Valley, Cape Town: South African Medical Research Council; [cited 2023 Apr 18]. Available from: https://safoods.mrc.ac.za/	Linkage/Integration	https://safoods.mrc.ac.za/
157	Fred Hutch Glycemic Index Database		Fred Hutch GI	Food Composition	Available upon request	High glycemic index (GI) or glycemic load (GL)	350 foods	Unknown	Nutrition Coordinating Center, University of Minnesota	NASR FFQ, NDSR	Neuhouser ML, Tinker LF, Thomson C, Caan B, Horn LV, Snetselaar L, Parker LM, Patterson RE, Robinson-O'Brien R, Beresford SA, Shikany JM. Development of a Glycemic Index Database for Food Frequency Questionnaires Used in Epidemiologic Studies. J Nutr [Internet]. 2006 Jun 1 [cited 2023 Apr 20];136(6):1604-1609. Available from: https://doi.org/10.1093/jn/136.6.1604	Linkage/Integration	https://doi.org/10.1093/jn/136.6.1604
158	The Dutch Dietary Supplement Database (in Dutch: NES)	NES	NES	Dietary Supplements	Available upon request	Composition of dietary supplements often used in The Netherlands	~2600 supplements	Unknown	National Institute for Public Health and the Environment, Ministry of Health Welfare and Sport (RIVM)	NEVO	Dutch Dietary Supplement Database [Internet]. National Institute for Public Health and the Environment; [cited 2023 Apr 18]. Available from: https://www.rivm.nl/en/dutch-food-composition-database/organisation/dutch-dietary-supplement-database#:~:text=The%20Dutch%20Dietary%20Supplement%20Database,often%20used%20in%20The%20Netherlands.	Linkage/Integration	https://www.rivm.nl/en/dutch-food-composition-database/organisation/dutch-dietary-supplement-database#:~:text=The%20Dutch%20Dietary%20Supplement%20Database,often%20used%20in%20The%20Netherlands.
159	Korean Flavanoid and Phenolic acid Database		KOR Flav DB	Food Composition	2014	Composition of flavanoids and phenolic acids in commonly consumed korean foods	647 measures	MS Excel	National Institute of Agricultural Science	Korean Standard Food Composition Table	Korean Food Composition Database [Internet]. Rural Development Administration, National Institute of Agricultural Services; [cited 2023 Apr 18]. Available from: http://koreanfood.rda.go.kr/eng/fctFoodSrchEng/phenolicacid	Linkage/Integration	http://koreanfood.rda.go.kr/eng/fctFoodSrchEng/phenolicacid
160	National Teens' Food Survey (NTFS) and National Children's Food Survey (NCFS)	NTFS and NCFS	NTFS & NCFS	Dietary Intakes	2003-2020	Food and beverage consumption, nutrient intakes, body weight and factors associated with eating behaviours in teenagers	NA	PDF	Irish Universities Nutrition Alliance (IUNA)	Irish National Food Ingredient Database	National Food Consumption Surveys in Ireland [Internet]. Irish Universities Nutrition Alliance (IUNA); [cited 2023 Apr 18]. Available from: https://www.iuna.net/surveyreports	Linkage/Integration	https://www.iuna.net/surveyreports
161	USDA Food Guidance System (MyPlate)	MyPlate	MyPlate	Dietary Guidelines	2020-2025	Consumer guidance for meeting dietary guidelines	NA	PDF	U.S. Department of Agriculture, Center for Nutrition Policy & Promotion	DGA, ESHA	MyPlate [Internet]. U.S. Department of Agriculture, MyPlate; [cited 2023 Apr 18]. Available from: https://www.myplate.gov/	Linkage/Integration	https://www.myplate.gov/
162	Canada’s Food Guide		CAN Food Guide	Dietary Guidelines	2019	Food guide snapshot, healthy eating recommendations, recipes, tips and resources.	NA	PDF	Health Canada	CNF, EaTracker	Canada's Food Guide [Internet]. Government of Canada; [updated 2023 Apr 17; cited 2023 Apr 18]. Available from: https://food-guide.canada.ca/en/	Linkage/Integration	https://food-guide.canada.ca/en/
163	Australian Health Survey (AHS)	AHS	AHS	Dietary Intakes	2011-2013	Information on demographics, health conditions, lifestyle, and nutrition of Australian citizens	NA	PDF, MS Excel	Australian Bureau of Statistics (ABS)	AUSNUT	Australian Health Survey: Users' Guide, 2011-13 [Internet]. Australian Bureau of Statistics; 2013 Jul 6 [updated 2017 Aug 2; cited 2023 Apr 18]. Available from: https://www.abs.gov.au/AUSSTATS/abs@.nsf/Lookup/4363.0.55.001Main+Features12011-13?OpenDocument	Linkage/Integration	https://www.abs.gov.au/AUSSTATS/abs@.nsf/Lookup/4363.0.55.001Main+Features12011-13?OpenDocument
164	ARGENFOODS		ARGENFOODS	Food Composition	2010	Composition of foods commonly consumed in Argentina	Unknown	Unknown	Universidad Nacional de Luján	LanguaL	Tabla de composición de alimentos [Internet]. Universidad Nacional de Luján; [cited 2023 Apr 18]. Available from: http://www.unlu.edu.ar/~argenfoods/Tablas/Tabla.htm	Linkage/Integration	http://www.unlu.edu.ar/~argenfoods/Tablas/Tabla.htm
165	MyPyramid		MyPyramid	Dietary Guidelines	2005	Food-based guidance to help implement the recommendations of the DGA 2005	NA	PDF	U.S. Department of Agriculture, Center for Nutrition Policy and Promotion	DGA, EATS	MyPyramid for kids:lessons for grades 1 and 2 : level 1 [Internet]. United States Department of Agriculture, Food and Nutrition Service; 2005 [cited 2023 Apr 20]. Available from: https://naldc.nal.usda.gov/catalog/1759467	Linkage/Integration	https://handle.nal.usda.gov/10113/1759467
166	Nordic Nutrition Recommendations (NNR)	NNR	NNR	Dietary Guidelines	1980-2022	Guidelines for dietary composition and recommended intakes of nutrients	~33 measures	PDF	Nordic Council of Ministers	Nutritics	Nordic Nutrition Recommendations 2012 [Internet]. Copenhagen: Nordic Council of Ministries; 2014 [cited 2023 Apr 18]. Available from: https://norden.diva-portal.org/smash/get/diva2:704251/FULLTEXT01.pdf	Linkage/Integration	https://norden.diva-portal.org/smash/get/diva2:704251/FULLTEXT01.pdf
167	SuperTracker		SuperTracker	Consumer Applications	2011-2018	Tool to track diet, physical activity and weight.	15 food categories, 93 measures, 7946 foods	MS Excel, JSON, Windows Application	U.S. Department of Agriculture, Food and Nutrition Service	DGA, FNDDS, FPED, MPED	SuperTracker - source code and foods database [Internet]. U.S. Department of Agriculture, Food and Nutrition Service; 2020 Nov 10 [cited 2023 Apr 18]. Available from: https://catalog.data.gov/dataset/supertracker-source-code-and-foods-database	Linkage/Integration	https://catalog.data.gov/dataset/supertracker-source-code-and-foods-database
168	DHQ Nutrient and Food Group Database		DHQ DB	Food Composition	2015	Nutrient and food group database, created for analyzing the DHQ II	1662 foods, ~150 measures	CSV	National Institutes of Health, Epidemiology and Genomics Research Program, National Cancer Institute	DHQ, Diet*Calc, FNDDS, HEI, MPED, NDSR	Background on Diet History Questionnaire II (DHQ-II) for U.S. & Canada [Internet]. National Cancer Institute, Division of Cancer Control & Population Sciences; [updated 2023 Mar 15; cited 2023 Apr 18]. Available from: https://epi.grants.cancer.gov/dhq2/database/nutrient.html	Linkage/Integration	https://epi.grants.cancer.gov/dhq2/database/nutrient.html
169	Diet History Questionnaire (DHQ)	DHQ	DHQ	Research Applications	2005-2010	Freely available food frequency questionnaire (FFQ) developed by staff at the Risk Factor Assessment Branch (RFAB)	NA	PDF, MS Word	National Institutes of Health, Epidemiology and Genomics Research Program, National Cancer Institute	DHQ Nutrient and Food Group Database, Diet*Calc	Diet History Questionnaire III (DHQ III) [Internet]. National Cancer Institute, Division of Cancer Control & Population Sciences; [updated 2023 Mar 15; cited 2023 Apr 18]. Available from: https://epi.grants.cancer.gov/dhq3/	Linkage/Integration	https://epi.grants.cancer.gov/dhq3/
170	Korean National Health and Nutrition Examination Survey (KNHANES)	KNHANES	KNHANES	Dietary Intakes	Unknown	Socioeconomic status, health-related behaviours, quality of life, healthcare utilization, anthropometric measures, bio- chemical and clinical profiles for non-communicable diseases and dietary intakes	NA	PDF	Korea Centers for Disease Control and Prevention (KCDC)	Korean Standard Food Composition Table	Oh K, Kim Y, Kweon S, Kim S, Yun S, Park S, Lee YK, Kim Y, Park O, Jeong EK. Korea National Health and Nutrition Examination Survey, 20th anniversary: accomplishments and future directions. Epidemiology Health [Internet]. 2021 Apr 19 [cited 2023 Apr 18];43:e2021025. Available from: https://www.ncbi.nlm.nih.gov/pmc/articles/PMC8289475/	Linkage/Integration	https://www.ncbi.nlm.nih.gov/pmc/articles/PMC8289475/
171	Food Composition Tables for Kingdom of Bahrain		BHR FCT	Food Composition	2011	Baseline data on the composition of foods commonly consumed in Bahrain	~150 foods	PDF	Arab Center for Nutrition	LanguaL	Musaiger AO. Food Composition Tables for Kingdom of Bahrain [Internet]. Manama: Arab Center for Nutrition; 2011 [cited 2023 Apr 18]. Available from: https://www.fao.org/fileadmin/templates/food_composition/documents/pdf/FOODCOMPOSITONTABLESFORBAHRAIN.pdf	Linkage/Integration	https://www.fao.org/fileadmin/templates/food_composition/documents/pdf/FOODCOMPOSITONTABLESFORBAHRAIN.pdf
172	A Food Composition Database for Bangladesh with Special reference to Selected Ethnic Foods		BGD Food DB	Food Composition	2010	Nutrient profile of key foods commonly taken by the population	~75 foods	PDF	Institute of Nutrition and Food Science University of Dhaka	LanguaL	Islam SN, Khan NI, Akhtaruzzaman M. A Food Composition Database for Bangladesh with Special reference to Selected Ethnic Foods [Internet]. University of Dhaka, Institute of Nutrition and Food Science; 2010 Nov [cited 2023 Apr 18]. Available from: http://fpmu.gov.bd/agridrupal/sites/default/files/Final%20Report-%20Sk%20Nazrul%20Islam.pdf	Linkage/Integration	http://fpmu.gov.bd/agridrupal/sites/default/files/Final%20Report-%20Sk%20Nazrul%20Islam.pdf
173	Food Composition Table for Bangladesh		BGD FCT	Food Composition	2013	Nutrient profile of key foods commonly taken by the population	16 food groups, 381 foods	PDF, MS Excel	Institute of Nutrition and Food Science University of Dhaka	INFOODS, LanguaL	Food Composition Table for Bangladesh [Internet]. University of Dhaka, Institute of Nutrition and Food Science; 2013 Jun [cited 2023 Apr 18]. Available from: http://www.fao.org/fileadmin/templates/food_composition/documents/FCT_10_2_14_final_version.pdf	Linkage/Integration	http://www.fao.org/fileadmin/templates/food_composition/documents/FCT_10_2_14_final_version.pdf
174	NUBEL	NUBEL	NUBEL	Food Composition	2022	Composition of Belgian foods	Unknown	PDF	NUBEL asbl	INTERNUBEL	Nubel [Internet]. Brussels: Nubel VZW; [cited 2023 Apr 18]. Available from: http://www.nubel.com/	Linkage/Integration	http://www.nubel.com/
175	INTERNUBEL	INTERNUBEL	INTERNUBEL	Food Composition	Available upon request	Composition of branded Belgian foods	Unknown	Unknown	NUBEL asbl	NUBEL, Nutri-Score	Internubel [Internet]. Brussels: Nubel VZW; [cited 2023 Apr 19]. Available from: http://www.internubel.be/.	Linkage/Integration	http://www.internubel.be/
176	ARFenol-Foods		ARFenol	Food Composition	2018	Composition of food products from Argentina	26 foods	PDF	INSIBIO Higher Institute of Biological Research	INFOODS	Bassett N, Rossi C, Sammán N. Argentine Software of Phenolic Compounds [Internet]. ARFenol-Foods©; [cited 2023 Apr 19]. Available from: http://167.71.105.238/	Linkage/Integration	http://167.71.105.238/
177	Pacific Nutrient Database (PNDB)	PNDB	PNDB	Food Composition	2020	Estimated nutrient composition of foods consumed in the Pacific Community	822 foods, 26 measures	MS Excel, Stata, R, Python, PowerBI	Food and Agriculture Organization of the United Nations	INFOODS	The Pacific Nutrient Database User Guide (PNDB) [Internet]. SPC Statistics for Development Division; 2020 Dec 2 [cited 2023 Apr 19]. Availabel from: https://sdd.spc.int/news/2020/12/03/pacific-nutrient-database-user-guide	Linkage/Integration	https://sdd.spc.int/news/2020/12/03/pacific-nutrient-database-user-guide
178	Census Data Explorer		Census	Geospatial	2013, 2015, and 2019	Farm to School Census data, like local food purchasing and participation in different farm to school activities	NA	MS Excel	USDA, Food and Nutrition Service		Census Data Explorer | USDA-FNS Farm to School Census [Internet]. USDA Food and Nutrition Service; 2018 Jan 3 [cited 2023 Apr 19]. Available from: https://data.nal.usda.gov/dataset/census-data-explorer-usda-fns-farm-school-census.	Linkage/Integration	https://data.nal.usda.gov/dataset/census-data-explorer-usda-fns-farm-school-census
179	Local Food Compass Map		Food Compass	Geospatial	Unknown	Users can track federal investments in local and regional food systems, along with data such as farmers markets, food hubs, and meat processors	NA	CSV	USDA, Agricultural Marketing Service		Local Food Compass Map [Internet]. Agricultural Marketing Service, Department of Agriculture; 2018 Jan 3 [updated 2021 Apr 9; cited 2023 Apr 19]. Available from: https://data.nal.usda.gov/dataset/local-food-compass-map	Linkage/Integration	https://data.nal.usda.gov/dataset/local-food-compass-map.
180	Dietary Supplement Ingredient Database (DSID)	DSID	DSID	Dietary Supplements	2009-2017	Dietary supplement ingredient information that can be used to more accurately estimate U.S. intakes of nutrients and other bioactives from dietary supplements.	~25 measures	MS Excel, MS Access, PDF, SAS	National Institutes of Health, Office of Dietary Supplements	DSLD, NHANES, SR	Dietary Supplement Ingredient Database (DSID) release 4.0 [Internet]. National Institutes of Health; 2017 Nov 16 [updated 2022 May 18; cited 2023 Apr 19]. Available from: https://data.nal.usda.gov/dataset/dietary-supplement-ingredient-database-dsid-release-40	Linkage/Integration	https://data.nal.usda.gov/dataset/dietary-supplement-ingredient-database-dsid-release-40
181	Dietary Supplement Label Database (DSLD)	DSLD	DSLD	Dietary Supplements	2013-2021	All information printed on labels of dietary supplement products sold in the United States	Unknown	CSV, MS Excel, JSON	National Institutes of Health, Office of Dietary Supplements	DSID, LanguaL, NHANES	Dietary Supplement Label Database [Internet]. National Institutes of Health, Office of Dietary Supplements; [cited 2023 Apr 19]. Available from: https://dsld.od.nih.gov/about	Linkage/Integration	https://dsld.od.nih.gov/about
182	International Food Security		Int Food Security	Geospatial	1990-2015	Analysis of food availability, access, and security for 76 low-and middle-income countries	NA	CSV, MS Excel	USDA, Economic Research Service		International Food Security [Internet]. Economic Research Service, Department of Agriculture; 2020 Mar 27 [updated 2020 Jun 5; cited 2023 Apr 19]. Available from: https://doi.org/10.15482/USDA.ADC/1299294.	Linkage/Integration	https://doi.org/10.15482/USDA.ADC/1299294
183	FDA Total Diet Study (TDS)	TDS	TDS	Food Composition	1991-2020	Levels of nutrient elements, toxic elements, pesticide residues, and other chemicals in foods	~18 measures, ~8,000 foods	CSV, PDF	U.S. Food and Drug Administration	FCID, NHANES, WWEIA	FDA Total Diet Study (TDS) [Internet]. U.S. Food & Drug Administration; [updated 2022 Jul 15; cited 2023 Apr 19]. Available from: https://www.fda.gov/food/science-research-food/fda-total-diet-study-tds	Linkage/Integration	https://www.fda.gov/food/science-research-food/fda-total-diet-study-tds
184	Multi-Indicator Global Database		Multi-Indicator	Environmental	2018	Consolidated data covering five environmental indicators; 38,700 farms; and 1600 processors, packaging types, and retailers	~45 food groups	PDF, MS Excel	NA	FAOSTAT	Poore J, Nemecek T. Reducing food’s environmental impacts through producers and consumers. Science [Internet]. 2018 May 31 [cited 2023 Apr 20];360(6392):987-992. Available from: https://doi.org/10.1126/science.aaq0216	Linkage/Integration	https://www.science.org/doi/full/10.1126/science.aaq0216?siteid=sci&keytype=ref&ijkey=ffyeW1F0oSl6k
185	Nutritionix		Nutritionix	Food Composition	2013-2022	Comprehensive collection of grocery, restuarant, and common foods	966080 foods, ~18 measures	CSV	Syndigo LLC		Nutritionix [Internet]. Syndigo LLC; [cited 2023 Apr 19]. Available from: https://www.nutritionix.com/	Linkage/Integration	https://www.nutritionix.com/
186	Database of Flavonoid Values for USDA Food Codes		FNDDS Flav	Food Composition	2007-2018	Flavanoid composition of FNDDS foods and intake of flavanoids based on NHANES	29 measures	SAS, MS Access, PDF, TXT	USDA, ARS, Food Surveys Research Group	NHANES, WWEIA, FNDDS	Food and Nutrient Database for Dietary Studies [Internet]. Beltsville: U.S. Department of Agriculture, Agricultural Research Service; [updated 2022 Jul 22; cited 2023 Apr 19]. Available from: https://www.ars.usda.gov/northeast-area/beltsville-md-bhnrc/beltsville-human-nutrition-research-center/food-surveys-research-group/docs/fndds-flavonoid-database/	Linkage/Integration	https://www.ars.usda.gov/northeast-area/beltsville-md-bhnrc/beltsville-human-nutrition-research-center/food-surveys-research-group/docs/fndds-flavonoid-database/
187	P-MetDB		P-MetDB	Food Composition	Unknown	Kay Lab in-house phytochemical metabolome database	>500 measures	Unknown	North Carolina State University, Kay Lab	NHANES	Phytochemical and Foodome Center at NC State University [Internet]. Raleigh: North Carolina State University; [cited 2023 Apr 19]. Available from: https://foodome.plantsforhumanhealth.ncsu.edu/p-metdb/	Linkage/Integration	https://foodome.plantsforhumanhealth.ncsu.edu/p-metdb/
188	MetaboFood-KDB		MetaboFood-KDB	Food Composition	Unknown	Database targeting personalized nutrition, which supports the common public and researchers in nutrition, epidemiology, metabolomics, exposomics, microbiology, toxicology and medicine	Unknown	Unknown	North Carolina State University	CAS Registry, HMDB, PubChem, KEGG, FooDB, DrugBank, ChEBI, BioCyc, METLIN	MetaboFood [Internet]. [cited 2023 Apr 19]. Available from: https://metabofood.org/	Linkage/Integration	https://metabofood.org/
189	PhytoHub		PhytoHub	Food Composition	2017	Phytochemicals present in foods commonly ingested with human diets	380 foods, ~1,200 measures	CSV	Institut national de la recherche agronomique (INRA)	FooDB, ITIS, SMILES, InChi, IUPAC, CAS Registry	PhytoHub [Internet]. [cited 2023 Apr 19]. Available from: https://phytohub.eu/about	Linkage/Integration	https://phytohub.eu/about
190	Purchase to Plate National Average Prices (PP-NAP)	PP-NAP	PP-NAP	Prices & Expenditures	2011-2018	provides unit price estimates for the foods participants reported eating in What We Eat in America (WWEIA), the dietary component of the National Health and Nutrition Examination Survey (NHANES)	>3000 foods	CSV, MS Excel	USDA, Economic Research Service	WWEIA, NHANES, FNDDS	Purchase to Plate [Internet]. U.S. Department of Agriculture, Economic Research Service; [updated 2023 Mar 8; cited 2023 Apr 19]. Available from: https://www.ers.usda.gov/data-products/purchase-to-plate/	Linkage/Integration	https://www.ers.usda.gov/data-products/purchase-to-plate/
191	Global Nutrition Report: Country Nutrition Profiles	GNR	GNR	Dietary Intakes	2023	latest data on child and adult diet and burden of malnutrition, as well as nutrition strategies and financing and social determinants of nutrition	Unknown	MS Excel	UK: Development Initiatives		Global Nutrition Report [Internet]. Development Initiatives; [cited 2023 Apr 19]. Availabel from: https://globalnutritionreport.org/resources/nutrition-profiles/		https://globalnutritionreport.org/resources/nutrition-profiles/
192	Health Nutrition And Population Statistics		HNAPS	Dietary Intakes	1959-2021	Health Nutrition and Population Statistics database provides key health, nutrition and population statistics gathered from a variety of international and national sources. Themes include global surgery, health financing, HIV/AIDS, immunization, infectious diseases, medical resources and usage, noncommunicable diseases, nutrition, population dynamics, reproductive health, universal health coverage…	Unknown	CSV, XML, MS Excel	The World Bank		Health Nutrition and Population Statistics [Internet]. The World Bank Group; [updated 2023 Jan 22; cited 2023 Apr 19]. Available from: https://datacatalog.worldbank.org/search/dataset/0037652/Health-Nutrition-and-Population-Statistics		https://datacatalog.worldbank.org/search/dataset/0037652/Health-Nutrition-and-Population-Statistics
193	Global Dietary Database	GDD	GDD	Dietary Intakes	2018	Assessing global dietary intakes throughout the lifecourse, with particular focus on children, adolescents, and pregnant/nursing mothers.	Unknown	CSV, MS Excel	Tufts Friedman School of Nutrition Science and Policy	FoodEx2	Global Dietary Database [Internet]. Tufts University; [cited 2023 Apr 19]. Available from: https://www.globaldietarydatabase.org/management/microdata-surveys		https://www.globaldietarydatabase.org/management/microdata-surveys
193	Food Prices for Nutrition DataHub	FPN	FPN	Prices & Expenditures	2017-2020	operational measure of people’s access to locally available foods in the proportions needed for health		CSV, XML, MS Excel	The World Bank		Food Prices for Nutrition DataHub: global statistics on the cost and affordability of healthy diets [Internet]. The World Bank Group; [cited 2023 Apr 19]. Available from: https://www.worldbank.org/en/programs/icp/brief/foodpricesfornutrition		https://www.worldbank.org/en/programs/icp/brief/foodpricesfornutrition
194	AGROVOC	AGROVOC	AGROVOC	Food Ontologies	1981-2023	relevant Linked Open Data set about agriculture available for public use and facilitates access and visibility of data across domains and languages	>40,800 concepts and >967,000 terms in up to 41 languages	RDF, XML	Food and Agricultural Organization of the United Nations	AGRIS, GACS	AGROVOC [Internet]. Food and Agriculture Organization of the United Nations; [cited 2023 Apr 20]. Available from: https://www.fao.org/agrovoc/about		https://www.fao.org/agrovoc/about
195	Global Agricultural Concept Scheme (GACS)	GACS	GACS	Food Ontologies	2016	hub for concepts related to agriculture, in multiple languages, for use in Linked Data	Unknown	RDF, XML	GACS working group	AGROVOC	GACS Core [Internet]. Global Agricultural Concept Space; [updated 2016 Jan 1; cited 2023 Apr 20]. Available from: http://browser.agrisemantics.org/gacs/en/		http://browser.agrisemantics.org/gacs/en/
196	Health Star Rating system	HSR	HSR	Nutrient Profiling	2020-2023	Algorithm that awards a Rating based on the quantity of specific components within the product. These components can include energy, saturated fat, total sugars, sodium, protein, dietary fibre, and ‘fruit, vegetable, nut and legume (fvnl) content’, depending on some criteria	Unknown	PDF, MS Excel	Commonwealth of Australia	Australian Branded Food Database	Health Star Rating System [Internet]. Canberra: Australian Government; [updated 2023 Mar 17; cited 2023 Apr 20]. Available from: http://www.healthstarrating.gov.au/internet/healthstarrating/publishing.nsf/Content/guide-for-industry		http://www.healthstarrating.gov.au/internet/healthstarrating/publishing.nsf/Content/guide-for-industry
197	Australian Branded Food Database		AUS Branded	Food Composition	2022	A central source of brand-specific information to support standards development work and development and monitoring of Australian Government public health policy and nutrition initiatives	Unknown	Unknown	Australian Government National Health and Medical Research Council, Department of Health and Aging	HSR	Australian Branded Food Database [Internet]. Food Standards Australia & New Zealand; 2022 Nov [cited 2023 Apr 20] Available from: https://www.foodstandards.gov.au/science/monitoringnutrients/Pages/Branded-food-database.aspx		https://www.foodstandards.gov.au/science/monitoringnutrients/Pages/Branded-food-database.aspx
198	Australian Food Composition Database		AUS FCDB	Food Composition	2019-2022	Reference database that contains data on the nutrient content of Australian foods	1,616 foods and up to 256 nutrients per food	MS Excel	Food Standards Australia and New Zealand		Australian Food Composition Database [Internet]. Food Standards Australia & New Zealand; 2022 Jan [cited 2023 Apr 20]. Available from: https://www.foodstandards.gov.au/science/monitoringnutrients/afcd/Pages/default.aspx		https://www.foodstandards.gov.au/science/monitoringnutrients/afcd/Pages/default.aspx
199	Nutrient Tables for use in Australia (NUTTAB)	NUTTAB	NUTTAB	Food Composition	1989-2010	Reference database that contains primarily analysed data for Australian foods	Unknown	Unknown	Food Standards Australia and New Zealand		Australian Food Composition Database, Frequently asked questions [Internet]. Food Standards Australia & New Zealand; 2022 Jan [cited 2023 Apr 20]. Available from: https://www.foodstandards.gov.au/science/monitoringnutrients/afcd/Pages/Faqs.aspx		https://www.foodstandards.gov.au/science/monitoringnutrients/afcd/Pages/Faqs.aspx
200	NCC Food and Nutrient Database		NCC DB	Food Composition	1998-2023	NCC maintains and updates a premier food and nutrient database that is relied on heavily by the scientific community and app developers. It may be licensed for a variety of purposes, including use for nutrition-related apps and websites.	19,534 foods, up to 178 nutrients, nutrient ratios & other food components	Unknown	University of Minnesota Nutrition Coordinating Center	NDSR, NCC Flavonoid and Proanthocyanidin Provisional table	Database Licensing [Internet]. Regents of the University of Minnesota; [cited 2023 Apr 20]. Available from: http://www.ncc.umn.edu/food-and-nutrient-database/		http://www.ncc.umn.edu/food-and-nutrient-database/
201	NCC Flavonoid and Proanthocyanidin Provisional table		NCC Flav	Food Composition	2005-2022	values for one or more of 26 flavonoids* are provided for 999 foods in the NCC Food and Nutrient Database. Additionally, values are provided for one or more of five classes of proanthocyanidins* for 1154 foods	30+ nutrients for up to 1200+ foods	Unknown	University of Minnesota Nutrition Coordinating Center	NCC Food and Nutrient Database	What is the NCC Flavonoid and Proanthocyanidin Provisional table and how can it be used? [Internet]. Regents of the University of Minnesota; [cited 2023 Apr 20]. Available from: http://www.ncc.umn.edu/what-is-the-ncc-flavonoid-and-proanthocyanidin-provisional-table-and-how-can-it-be-used/		http://www.ncc.umn.edu/what-is-the-ncc-flavonoid-and-proanthocyanidin-provisional-table-and-how-can-it-be-used/
202	FoodBasket		FoodBasket	Research Applications	2013	calculation of composite and prepared foods	Unknown	XML	European Food Information Resource (EuroFIR AISBL)	EuroFir	FoodBasket [Internet]. European Food Information Resource; [cited 2023 Apr 20]. Available from: https://www.eurofir.org/our-tools/foodbasket/		https://www.eurofir.org/our-tools/foodbasket/
203	Oqali		Oqali	Food Composition	2008-2020	a large part of the information available upon the packaging of processed food products on the French market (nutritional composition, ingredients, etc.)	Unknown	CSV	French Ministries of Agriculture, Health and Consumer Affairs	Nutri-Score	Oqali [Internet]. [cited 2023 Apr 20]. Available from: https://www.oqali.fr/en/home/		https://www.oqali.fr/en/home/
204	Souci • Fachmann • Kraut Online Database	SFKDB	SFKDB	Food Composition	1962-2022	reference for food inspection and governmental monitoring and serve the food industry as a tool for quality control, nutritional labeling and product development	800+ foods	Unknown	Wissenschaftliche Verlagsgesellschaft Stuttgart		SFK.Online [Internet]. Stuttgart: Wissenschaftliche Verlagsgesellschaft; [cited 2023 Apr 20]. Available from: https://www.sfk.online/#/info/intro. German.		https://www.sfk.online/#/info/intro
205	Open Food Facts		Open Food Facts	Food Composition	2013-2023	lists information on food products: ingredients, nutritional information, labels etc. The data comes mainly from citizen collection (crowdsourcing) of information	more than 2,600,000 products	MongoDB, CSV, Delta, JSON, RDF, XML, Android and iPhone apps	Open Food Facts	Nutri-Score, NOVA, Eco-Score	Open Food Facts - Food products: ingredients, nutrition, labels [Internet]. French Republic; [updated 2023 Feb 8; cited 2023 Apr 20]. Available from: https://www.data.gouv.fr/fr/datasets/open-food-facts-produits-alimentaires-ingredients-nutrition-labels/		https://www.data.gouv.fr/fr/datasets/open-food-facts-produits-alimentaires-ingredients-nutrition-labels/ https://fr.openfoodfacts.org/data
206	Continuous National Health and Nutrition Survey (ENSANUT)	ENSANUT	ENSANUT	Dietary Intakes	2006-2021	provides information on the family experience of the pandemic, the effects on income, food security, diet quality, access to health services, as well as the measurement of SARS-CoV-2 antibodies for estimate the percentage of the population that has been exposed to the coronavirus and/or that has been vaccinated; In addition, it takes up the elements of monitoring the state of health and nutrition…	NA	SPSS, STATA, CSV, PDF, MS Excel	Center for Research in Evaluation and Surveys (CIEE)		ENSANUT [Internet]. Center for Research in Evaluation and Surveys (CIEE); [cited 2023 Apr 20]. Available from: https://ensanut.insp.mx/preguntas_frecuentes.php		https://ensanut.insp.mx/preguntas_frecuentes.php
207	AGRIBALYSE	AGRIBALYSE	AGRIBALYSE	Environmental	2013-2023	reference database of environmental impact indicators for agricultural products produced in France and food products consumed in France		MS Excel, ACV software (Simapro, Brightway, openLCA), PDF	REVALIM Scientific Interest Group	plateforme GLAD - Global LCA Data Access network, Ciqual French food composition table, ECO-ALIM	AGRIBALYSE® [Internet]. [cited 2023 Apr 20]. Available from: https://doc.agribalyse.fr/documentation/		https://doc.agribalyse.fr/documentation/
208	ECO-ALIM	ECO-ALIM	ECO-ALIM	Environmental	2013-2016	intended for feed manufacturers and allows inclusion of environmental criteria in the formulation stage of feed	NA	PDF, MS Excel,	INRAE	AGRIBALYSE	INRAE [Internet]. INRAE; [cited 2023 Apr 20]. Available from: https://www6.inrae.fr/ecoalim_eng/		https://www6.inrae.fr/ecoalim_eng/
209	French Individual and National Food Consumption Survey	INCA	INCA	Dietary Intakes	2014-2021	cross-sectional study aiming to estimate the food consumption and dietary behaviours (eating habits and food purchasing, preparation and storage practices) of individuals living in metropolitan France	NA	PDF, CSV, STATA	National Agency for Health, Food, Environment and Labor Safety (ANSES)	FoodEx2, GloboDiet	Data on consumption and eating habits from the INCA 3 study [Internet]. French Repbulic; [updated 2021 Jan 28; cited 2023 Apr 20]. Available from: https://www.data.gouv.fr/fr/datasets/donnees-de-consommations-et-habitudes-alimentaires-de-letude-inca-3/		https://www.data.gouv.fr/fr/datasets/donnees-de-consommations-et-habitudes-alimentaires-de-letude-inca-3/
210	Eco-Score		Eco-Score	Environmental	2020	classes food products from A (low) to E (high) according to their impact on the environment	NA	NA	Eco-score Consortium	Open Food Facts, AGRIBALYSE	Eco-score [Internet]. [cited 2023 Apr 20]. Available from: https://docs.score-environnemental.com/v/en/		https://docs.score-environnemental.com/v/en/
211	Yuka		Yuka	Consumer Applications	2022-2023	free mobile app that allows you to scan the barcodes of food and personal care products and instantly see their impact on your health	2.5 million food products	Android and apple mobile applications	Yuka	Nutri-Score, Eco-Score	Yuka [Internet]. [cited 2023 Apr 20]. Available from: https://help.yuka.io/l/en		https://help.yuka.io/l/en
212	Global Food Prices Database (WFP)	WFP	WFP	Prices & Expenditures	1992-2021	Global Food Prices data from the World Food Programme covering foods such as maize, rice, beans, fish, and sugar for 76 countries and some 1,500 markets.	Unknown	CSV	World Food Programme		Global Food Prices Database (WFP) [Internet]. OCHA; [cited 2023 Apr 20]. Available from: https://data.humdata.org/dataset/wfp-food-prices		https://data.humdata.org/dataset/wfp-food-prices
213	World Food LCA Database	WFLDB	WFLDB	Environmental	2012-2023	international life cycle inventory database	NA	Unknown	Quantis		World Food LCA Database [Internet]. Quantis; [cited 2023 Apr 20]. Available from: https://quantis.com/who-we-guide/our-impact/sustainability-initiatives/wfldb-food/		https://quantis.com/who-we-guide/our-impact/sustainability-initiatives/wfldb-food/
214	Bioactive Substances in Food Information System (eBASIS)	eBASIS	eBASIS	Food Composition	2014-2021	food composition and biological effects database for plant-based bioactive compounds with putative health benefits	Unknown	CSV	EuroFIR		BioActive Substances in Food Information System [Internet]. EuroFIR AISBL; 2021 [cited 2023 May 15]. Available from: https://ebasis.eurofir.org/Default.asp		https://ebasis.eurofir.org/Default.asp
215	Nigeria Food Database		NGA FDB	Food Composition	2023	Food composition of foods commonly consumed in Nigeria	Unknown	Unknown	ADIPATS Consulting		Sanusi R [Internet]. ADIPATS Consulting; 2023 [cited 2023 May 15]. Available from: http://nigeriafooddata.ui.edu.ng/Default		http://nigeriafooddata.ui.edu.ng/Default

## Sheet: Code Book
Column Name	Description
Index	Number used to index data sources, indicates the order in which sources were docummented
Data Source	Name of the data source
Acronym	Any official acronyms or shortened names for the data source, provided by the publisher
Plot_Name	The name of the data source on network diagrams
Data Category	The type of data located at that source, indicated by content and intended purpose
Years	Coverage of data releases (in years) or publication dates if coverage not provided
Content	Brief description of what data is contained in the data source
Coverage	Number of foods or nutrients (or analgous terms such as ingredients and food components) covered by the data source
File Formats	Available formats of exportable data
Hosting Institution	The institution that publishes or hosts the information - authorial institution used if publisher is not provided
Crosswalks	Data sources that can be connected via a crosswalk predefined by data source publisher through documentation or description
Citation	Citation for the website or journal where data was collected. Citations are in NLM format.
URL	Online location where the information was obtained
